# Supplementary material for: Transcriptome and Lipidomic Analysis Suggests Lipid Metabolism Reprogramming and Upregulating SPHK1 Promotes Stemness in Pancreatic Ductal Adenocarcinoma Stem-like Cells
Source: Metabolites. 2023 Nov 4;13(11):1132. doi: 10.3390/metabo13111132 (PMC10673379; doi:10.3390/metabo13111132)
Supplement: Supplementary file 1 [file metabolites-13-01132-s001.zip]

Archive with 12 entries (12 files):
- .DS_Store
- Supplymentary figures and material.pdf
- Table S1 stemness index by ssGSEA.txt
- Table S10 KEGG enrichment results of differential expressed LMRGs between patients with high and low stemness indices by the top 1_3 and the bottom 1_3 of indices (n = 58).txt
- Table S2 stemness index by OCLR.txt
- Table S3 GO enrichment results of differential expressed LMRGs between patients with high and low stemness indices stratified by mean indices  (n = 82).txt
- Table S4 KEGG enrichment results of differential expressed LMRGs between patients with high and low stemness indices stratified by mean indices  (n = 82).txt
- Table S5 KEGG enrichment results of differential expressed LMRGs between PANC-1 TRC and PANC-1.txt
- Table S6 KEGG enrichment results of differential expressed LMRGs between MIA PaCa-2 TRC and MIA PaCa-2.txt
- Table S7 KEGG enrichment results of differential expressed LMRGs of set 4.txt
- Table S8 The lipidomic analysis were performed by BioPAN.txt
- Table S9 KEGG analysis of differential expressed LMRGs between tumor and normal tissue.txt
