# Supplementary material for: Transcriptome and Lipidomic Analysis Suggests Lipid Metabolism Reprogramming and Upregulating SPHK1 Promotes Stemness in Pancreatic Ductal Adenocarcinoma Stem-like Cells
Source: Metabolites. 2023 Nov 4;13(11):1132. doi: 10.3390/metabo13111132 (PMC10673379; doi:10.3390/metabo13111132)
Supplement: Supplementary file 1 [file metabolites-13-01132-s001.zip › Table S1 stemness index by ssGSEA.txt]

ID	stemness	A4GALT	ABCA1	ABCB6	ABCB7	ABCC4	ABHD11	ABHD12	ABHD17A	ABLIM1	ABTB1	ACADS	ACADSB	ACADVL	ACAP3	ACBD3	ACBD5	ACCS	ACHE	ACOT2	ACOX2	ACSS1	ACSS2	ACY1	ADAM19	ADAM22	ADAM9	ADAP1	ADGRB1	ADGRG2	ADGRG6	ADGRL2	AEN	AFF4	AGPAT5	AKAP12	AKR1A1	AKR1B1	AKT3	ALCAM	ALDH16A1	ALDH3B1	ALDOA	ALKBH6	ALPG	AMDHD2	AMIGO2	ANK2	ANK3
TCGA.2J.AAB1.01A	2.020080873	11.727495	9.129283	7.375039	9.652845	8.84235	11.505812	12.517915	10.606405	13.410054	12.484823	11.655083	9.278449	13.794619	10.569856	11.338179	11.031357	10.105909	10.360847	9.97871	7.826548	11.974056	11.683872	8.665336	9.856426	9.002815	13.165378	12.364955	5.70044	8.027906	12.389094	10.477758	10.353147	11.949462	9.840778	11.850578	12.394463	11.50829	10.595257	11.41257	10.881879	13.370551	15.279901	7.499846	2.584963	9.361944	10.26092	8.562242	11.720672
TCGA.2J.AAB4.01A	2.045088249	11.538674	9.98014	8.519636	9.674192	9.364135	12.032046	12.578609	10.980854	13.713494	10.876517	10.380461	9.326429	13.989306	11.365776	12.122181	11.057315	9.736402	10.833681	9.319672	7.994353	12.005625	11.911017	7.960002	10.496854	9.696968	13.331057	11.046442	7.787903	8.214319	12.107217	10.918118	10.504819	12.596423	9.746514	11.786678	12.685406	11.168672	10.981567	12.526744	10.437752	11.857981	16.336559	8.308339	2.584963	9.328675	10.957828	8.618386	10.379378
TCGA.2J.AAB6.01A	2.224722834	11.015415	10.074141	7.383704	9.092757	7.70044	11.531381	12.747144	9.867279	10.912141	11.23362	8.748193	7.971544	13.54279	11.895954	11.824163	10.453271	7.857981	6.189825	8.826548	6.84549	7.888743	11.157347	7.357552	13.443203	8.948367	13.527355	10	5.321928	7.139551	10.467606	10.588715	10.298063	11.901998	9.011227	11.199672	12.161132	11.938844	11.033423	14.060949	10.604553	11.603163	15.958779	7.409391	4.643856	8.854868	11.62022	8.199672	8.348728
TCGA.2J.AAB8.01A	2.128684689	8.867279	9.308339	7.022368	8.383704	8.495855	10.342075	10.485829	9.473706	12.396605	12.355902	8.748193	9.459432	12.630267	9.766529	11.002815	9.98014	8.672425	7.189825	8.149747	6.78136	9.797662	10.029287	7.754888	10.827343	9.35975	11.830911	10.161132	5.426265	5.672425	10.539159	9.562242	9.554589	11.293472	9.129283	10.910643	11.355902	10.038919	9.971544	11.243769	10.183635	11.3592	14.448955	6.754888	9.411511	8.154818	10.946906	7.672425	9.027906
TCGA.2J.AAB9.01A	2.080298255	10.164907	8.84549	6.066089	8.738092	8.076816	9.546894	11.109178	9.505812	11.635718	10.249113	9.231221	8.503826	12.63004	9.726218	10.432542	9.861087	8.066089	7.882643	8.592457	6.629357	10.693487	10.171177	6.554589	10.858758	8.682995	12.225509	8.707359	5.954196	5.491853	9.930737	9.717676	9.01402	10.97871	8.348728	13.796648	11.050529	10.536247	10.278449	10.621136	10.02514	10.819381	13.891974	5.70044	1.584963	8.539159	11.281351	8.290019	8.778077
TCGA.2J.AABA.01A	1.949862531	10.100662	10.668885	7.108524	9.319672	9.285402	10.631177	11.530894	10.332037	12.729408	11.092757	10.353147	9.041659	13.794619	9.941048	11.765286	9.918863	8.751544	8.330917	8.83289	8.643856	11.082814	10.872675	8.317413	10.167418	10.67772	12.894249	10.818582	6.149747	5.72792	11.049168	10.302639	10.543998	12.200592	9.603626	12.539401	11.689124	11.002815	10.686501	10.878051	10.575539	12.706496	14.409192	6.857981	9.342075	9.17742	11.339293	8.918863	9.691744
TCGA.2J.AABE.01A	1.958999281	10.262095	10.162391	7.199672	9.23362	8.562242	10.996473	11.407268	10.671541	12.839794	11.258566	10.33985	9.567956	13.050529	10.782998	11.59199	10.741467	10.308339	9.721099	9.057992	7.61471	10.981567	10.768184	8.330917	10.946906	9.985842	12.297203	10.897845	6.870365	6.392317	9.199672	9.741467	10.199672	11.732167	8.888743	10.907642	12.01646	10.656425	10.239599	12.197524	10.513728	11.379378	15.499752	7.179909	4.954196	9.618386	11.748612	7.924813	9.189825
TCGA.2J.AABF.01A	2.109454005	10.0182	11.263269	8.271463	10.299208	10.005625	11.603626	12.345405	10.99506	13.569856	11.669771	10.844706	9.990104	14.301067	12.104926	12.303781	11.241983	10.33985	11.451211	9.695228	8.820179	12.066426	12.350663	8.748193	11.207624	10.23721	14.295267	10.654636	7.475733	8.134426	12.406471	11.222191	10.832099	12.839401	10.918863	12.363861	12.957102	12.110157	11.42836	12.526988	12.080151	12.739359	15.658853	8.098032	12.648582	9.97871	11.199672	9.372865	10.532356
TCGA.2J.AABH.01A	1.973395885	9.766529	10.044394	8.022368	9.749869	9.264443	12.186424	11.846274	11.07481	13.569144	11.922584	10.149747	9.719389	13.943431	10.954923	12.049168	11.333714	10.759056	12.104599	10.016808	7.022368	10.887982	11.782589	8.748193	11.027215	9.609179	14.06777	11.200899	6.066089	7.169925	11.733015	10.944712	9.965784	12.474466	10.047124	11.505812	12.144658	11.31345	11.52111	12.2393	11.092096	13.567718	15.764276	8.308339	5	9.746514	9.967226	8.348728	9.938109
TCGA.2J.AABI.01A	2.106521351	9.493855	9.94398	8.238405	10.510764	8.523562	12.433064	12.119914	11.147205	13.1325	12.197217	10.772315	9.116344	13.698379	10.667999	11.568431	9.548822	11.170551	9.116344	9.67948	7.098032	10.900112	11.234817	8.569856	11.719389	9.850187	13.243472	11.350387	8.654636	7.011227	10.643856	9.495855	10.094078	12.480285	10.361944	12.828335	12.221889	12.248224	12.412305	12.803728	11.253847	13.02756	17.121807	7.97728	0	11.327553	10.182394	7.948367	11.545447
TCGA.2J.AABK.01A	1.88579334	9.167418	9.174926	8.897845	10.015415	8.873444	11.764042	12.099019	10.903129	13.654188	10.824163	10.894818	10.287712	14.18123	11.465056	11.658658	11.235416	10.051209	11.213712	9.473706	7.539159	12.195372	12.205182	8.417853	9.174926	8.299208	12.972621	11.12735	6.768184	8.982994	11.693487	10.541097	11.062046	12.299208	10.624795	10.957828	12.82774	11.107217	10.697836	12.751335	11.255029	11.519145	15.72134	7.807355	6.129283	9.381543	9.865733	8.78136	10.747354
TCGA.2J.AABO.01A	2.044963647	9.131857	9.103288	7.592457	8.816984	8.438792	9.821774	11.661778	9.467606	12.896143	10.195987	9.364135	8.194757	12.243769	10.063395	10.694358	9.525521	8.375039	8.164907	8.971544	6.906891	10.365229	9.98014	7.294621	11.090774	9.240791	12.972262	9.636625	7.033423	7.442943	9.612868	10.002815	9.748193	11.108524	9.326429	12.088457	11.543998	9.97871	10.342075	12.441388	9.250298	11.83605	14.486772	7.33985	4.321928	7.97728	11.744834	9.257388	9.136991
TCGA.2J.AABP.01A	2.601929684	11.349281	11.050529	7.857981	9.638436	10.610102	9.204571	12.833088	11.002815	9.717676	10.129283	9.888743	8.033423	14.04029	11.994	10.555548	9.48784	7.686501	6.507795	9.271463	6.303781	10.029287	10.326429	6.491853	11.402479	5.426265	11.962896	8.049849	3.906891	5	7.321928	10.872675	11.325305	10.454299	9.78136	11.972621	12.92574	12.948367	10.579316	11.190442	10.957102	10.589651	15.544934	6.658211	1	10.194757	9.344296	8.082149	7.266787
TCGA.2J.AABR.01A	2.072485676	11.293472	10.23362	7.219169	9.422065	9.59619	10.532356	11.659996	10.258566	12.730258	10.557464	9.914385	9.495855	13.328254	10.597121	11.289443	10.348728	9.299208	10.096715	8.771489	7.562242	11.544482	10.691744	6.78136	10.371777	9.273796	13.225961	8.78136	6.087463	8.179909	10.647458	11.067434	10.429407	12.224002	9.611025	11.741888	11.952013	11.504322	10.826548	12.601074	10.433585	11.011227	14.50829	6.409391	1.584963	9	10.023754	9.519636	10.134426
TCGA.2J.AABT.01A	2.029457039	10.231221	10.415742	6.523562	9.668885	9.936638	10.651949	11.149112	10.441907	12.550025	11.404077	10.153552	9.865733	12.903317	10.916626	10.682117	9.97728	9.693487	9.469642	9.791163	9.172428	11.464035	11.239599	7.807355	11.352043	8.70044	12.532112	10.674192	6.918863	4.70044	10.390169	10.642954	9.379378	12.086468	9.751544	13.551949	11.658211	11.330917	11.559855	11.285402	10.26092	11.547377	15.360573	6.754888	6.768184	9.149747	10.129283	11.443462	10.330917
TCGA.2J.AABU.01A	2.140492729	10.520619	9.663558	6.599913	8.696968	8.113742	9.197217	10.705632	8.921841	11.221587	10.277287	9.603626	7.622052	12.314583	9.430453	10.552669	8.957102	8.854868	5.78136	8.209453	6.247928	8.189825	9.301496	5.906891	10.47472	7.33985	12.76425	9.049849	6.672425	4.754888	10.465566	9.511753	8.857981	11.129927	8.83605	11.149112	11.046442	11.260332	9.457381	10.820179	8.933691	11.942515	15.008779	6.022368	3	8.661778	10.582142	7.665336	9.47978
TCGA.2J.AABV.01A	1.96254525	8.396605	7.303781	6.247928	8.055282	7.330917	10.246741	11.514714	9.35975	10.651949	9.804131	10.232421	7.714246	13.519513	8.823367	9.011227	7.592457	9.337622	7.539159	7.839204	5.129283	10.99506	9.525521	6.33985	6.930737	5.129283	9.759888	8.413628	5.209453	5.584963	6.906891	7.754888	9.377211	9.152285	9.933691	8.640245	11.372321	9.714246	7.826548	10.205793	9.965784	9.501837	13.838022	5.643856	6.686501	7.807355	8.199672	7.087463	7.754888
TCGA.2L.AAQA.01A	2.036534546	10.138272	10.259743	7.942515	9.661778	9.154818	11.879583	12.07481	11.295195	13.743257	11.592924	11.21128	10.130571	13.616664	10.589651	12.67992	11.654188	9.400879	7.971544	9.949827	7.149747	11.78831	12.310045	9.885696	11.644307	8.971544	14.505191	12.690216	7.189825	7.475733	11.084808	9.575539	11.714246	12.917745	11.67816	12.202124	11.929998	11.571753	10.383704	12.72707	11.334273	12.593158	16.377516	7.97728	5.285402	9.920353	12.769838	7.294621	10.101976
TCGA.2L.AAQE.01A	2.055590844	9.84235	10.354249	7.159871	9.960002	8.038919	11.980497	12.475987	10.910643	13.612868	12.588246	10.191059	9.257388	13.522582	10.864186	11.423641	11.200286	9.881114	11.013323	9.739781	7.055282	10.987264	10.881879	8.70044	12.472183	9.517669	12.928888	11.205793	7.826548	6.087463	11.606405	9.459432	10.283088	12.198445	9.415742	11.975131	12.322773	11.200899	9.749869	11.082149	11.565102	12.814783	16.12501	7.044394	6.321928	10.256209	12.915506	9.01402	9.319672
TCGA.2L.AAQI.01A	2.064293117	9.971544	9.84235	7.876517	9.890264	9.036174	11.311748	12.050869	10.584023	13.413892	10.079485	10.573647	9.848623	13.774787	10.500842	12.144021	11.291746	9.357552	10.824959	9.693487	7.507795	11.914759	11.501837	8.459432	10.082149	8.599913	14.512987	10.178665	6.906891	7.60733	12.373681	11.745254	10.026523	12.625709	9.957102	11.399278	12.031357	11.28193	10.988685	12.074476	10.871905	12.476746	16.079735	6.97728	4.087463	9.503826	12.36304	8.361944	10.421013
TCGA.2L.AAQJ.01A	2.048783762	11.205793	9.903882	7.592457	9.485829	8.778077	11.260332	11.799282	10.89406	13.872579	11.487338	10.470659	9.090112	13.263856	10.348728	12.019938	11.788718	8.353147	9.044394	9.471675	6.686501	10.763212	11.719389	7.876517	10.415742	8.174926	14.189902	12.974056	7.366322	9.002815	12.546894	10.219169	10.005625	11.848232	10.442944	13.155609	12.27874	10.756556	10.311748	12.27874	10.975131	12.987264	15.773835	6.507795	5.247928	9.995767	11.244364	9.342075	9.294621
TCGA.2L.AAQL.01A	1.943953927	10.074141	9.301496	7.924813	9.250298	8.038919	11.976922	12.196909	10.994353	12.283088	12.298635	10.857203	8.573647	13.555068	11.017504	10.984418	10.167418	9.483816	10.619303	8.927778	7.108524	11.764457	11.286558	7.768184	9.238405	8.243174	11.911392	12.946541	6.599913	5.754888	10.250298	9.179909	9.971544	11.006326	8.991522	10.904635	11.95819	11.381002	10.079485	12.088457	11.01402	12.076148	15.517239	6.954196	5.954196	9.805744	9.776433	8.285402	9.049849
TCGA.2L.AAQM.01A	1.705410354	10.030667	9.292322	9.207014	9.424166	6.894818	11.466076	12.865927	11.545447	12.528942	11.717248	11.103288	10.02098	15.375888	11.718105	9.715962	9.703904	9.475733	11.138912	9.707359	6.807355	9.839204	11.284824	6.087463	9.695228	9.689998	10.436712	5.459432	9.909893	5.523562	6.087463	10.509775	9.243174	11.960726	9.337622	12.793806	11.437752	12.372865	10.579316	13.235266	10.516685	8.108524	16.684803	8.47978	1	8.375039	6.426265	10.080818	9.583083
TCGA.3A.A9I5.01A	1.975991619	10.26092	9.686501	9.292322	8.985842	10.144658	10.712527	11.917372	10.440869	12.325868	11.037547	10.076816	9.228819	14.544844	11.081483	11.621594	10.265615	8.906891	8.618386	8.968667	7.965784	10.142107	10.672425	7.599913	9.569856	8.640245	13.213408	10.692616	7.888743	7.33985	7.592457	9.84235	10.840778	11.298635	10.54593	10.452241	12.306062	10.827343	10.197217	11.812578	11.383704	11.693051	15.99837	7.577429	2.321928	9.594325	9.255029	8.724514	10.45018
TCGA.3A.A9I7.01A	2.01630279	10.829723	11.062721	7.636625	9.992938	9.906891	10.772315	12.266494	11.073472	12.966866	11.427837	12.149112	10.89406	14.330217	11.464546	11.711667	11.647908	9.361944	10.134426	10.00422	9.283088	11.588246	11.850578	9.424166	12.327553	8.724514	13.50829	10.927778	6.930737	6.61471	11.621594	11.378837	10.710806	12.323336	10.429407	12.795431	12.73767	11.530894	11.186733	12.273213	11.500842	12.505315	15.499566	7.375039	4.906891	10.016808	12.3592	10.304922	11.066762
TCGA.3A.A9I9.01A	1.930842449	9.002815	10.454299	8.022368	9.100662	8.810572	11.183635	12.177108	11.029287	12.859923	11.610563	11.006326	9.337622	13.824959	12.08945	10.99859	10.481799	9.851749	8.73471	8.861087	7.97728	11.607793	11.508785	8.78136	10.430453	8.903882	12.210976	11.053926	6.491853	6.442943	9.68825	9.957102	10.486835	11.697836	9.257388	10.837628	12.60061	11.129283	10.551708	11.501837	10.883407	10.764872	15.529949	7.70044	8.417853	9.5216	11.42574	8.73471	10.172428
TCGA.3A.A9IB.01A	2.226872278	11.481295	11.582612	7.499846	10.147205	9.411511	10.593391	12.029632	11.065416	12.728346	11.484319	10.277287	9.074141	14.052738	11.44035	11.979782	10.930737	9.285402	9.231221	9.364135	8.124121	10.169925	10.897089	8.285402	12.376668	9.97871	13.975669	10.824163	6.584963	6.930737	12.624339	11.094078	10.391244	12.733227	9.924813	12.631404	12.409921	12.104271	11.288289	12.866313	10.963619	12.319108	16.611774	7.483816	1	10.344296	12.963799	9.899357	9.027906
TCGA.3A.A9IC.01A	2.100023327	11.118292	11.246147	8.124121	9.432542	9.052568	11.885696	11.621594	10.969387	12.927778	11.071462	10.0182	8.558421	13.545327	11.61517	12.085804	10.219169	9.867279	10.962896	8.72792	7.900867	10.173677	10.722808	6.870365	12.376668	7.912889	13.138912	11.74273	7.228819	6.554589	10.826548	11.1325	11.353147	12.329796	9.491853	12.3592	12.673088	11.156083	10.990104	11.827343	10.895575	11.246147	15.978018	7.882643	4.857981	10.049849	11.412041	8.710806	9.564149
TCGA.3A.A9IH.01A	2.027821504	11.173677	10.270295	8.61471	9.789534	9.53333	11.787494	12.639115	11.103288	14.668774	12.077817	10.659996	9.854868	13.667444	11.072803	12.393122	11.70174	9.733015	9.451211	8.84549	7.108524	11.250298	11.560333	8.882643	10.566054	9.126704	13.378024	11.332596	7.375039	7.303781	11.012625	10.340963	10.758223	12.690216	9.438792	13.271317	12.637531	11.154185	10.911392	12.61402	11.006326	14.03686	17.118242	6.942515	3.169925	9.965784	11.618844	8.982994	10.214319
TCGA.3A.A9IJ.01A	1.618761052	9.962896	9.202124	8.957102	8.442943	6.83289	10.290019	13.005274	11.257388	12.927037	11.545447	10.599913	9.941048	13.290595	12.081816	10.499846	9.695228	9.209453	7.366322	9.651052	7.055282	8.366322	10.635718	6.442943	5.954196	10.778898	9.85331	7.787903	10.278449	4.169925	9.002815	10.257388	10.414685	11.226412	9.899357	10.909893	11.511753	12.812979	11.442944	13.444497	10.577429	7.247928	15.679123	7.794416	0	9.642052	10.927778	8.839204	11.797256
TCGA.3A.A9IL.01A	1.682049618	9.162391	11.253257	7.918863	9.79604	10.511753	10.395534	12.048146	11.406205	11.673751	11.766115	9.840778	9.535275	14.664392	12.681019	10.78627	9.768184	10.769011	5.857981	9.240791	7.741467	9.67948	10.438792	6.442943	9.42836	9.625709	10.633903	6.70044	4.392317	11.827343	8.033423	10.61563	11.725366	12.649032	8.971544	10.361944	11.085472	12.461479	11.453785	11.436712	10.778898	8.388017	14.099594	8.027906	0	9.509775	9.965784	11.722808	9.787903
TCGA.3A.A9IN.01A	1.72805361	10.603626	10.875749	8.169925	9.438792	8.906891	10.057992	12.765286	11.74273	12.239002	11.738515	8.960002	9.577429	13.5173	12.435149	10.985842	9.571753	9.83289	10.916626	9.503826	7.882643	10.539159	11.167418	6.209453	8.885696	10.239599	10.347621	7.129283	6.357552	11.968307	8.611025	10.796851	10.658211	12.22942	9.548822	11.826946	11.483312	12.214015	11.595724	12.018548	11.315716	10.332037	14.078234	7.475733	0	9.407268	8.622052	11.242579	9.684749
TCGA.3A.A9IO.01A	1.727680456	8.159871	9.594325	8.640245	9.375039	11.220983	10.082149	12.856426	10.421013	13.668331	10.0182	9.317413	11.277287	14.928194	12.007027	11.274378	11.459432	9.169925	11.011926	9.651052	6.129283	9.082149	11.057315	5.321928	7.321928	9.743151	11.987975	6.149747	4.70044	13.436191	6.965784	10.208234	11.195372	12.482556	11.173677	10.373953	11.646559	11.87306	11.56081	11.766115	10.280771	7.820179	14.276415	7.247928	0	8.661778	11.796851	11.999295	8.199672
TCGA.3A.A9IR.01A	1.601929684	11.342075	11.877284	8.797662	9.31515	6.754888	9.485829	11.553629	11.611025	13.001584	13.351491	9.729621	11.035486	14.274305	13.007027	12.234518	11.451211	10.571753	6.70044	10.389094	10.791977	7.629357	10.927037	5.807355	11.353698	8.434628	11.67992	10.75739	9.33539	14.287063	7.330917	9.131857	11.925925	12.915132	10.302639	8.405141	12.161132	11.927408	12.920167	6.569856	10.632086	7.294621	15.77633	8.503826	0	10.167418	10.654636	13.81007	12.75259
TCGA.3A.A9IS.01A	1.750142698	8.383704	12.258272	7.918863	9.027906	12.293472	10.548822	12.516192	11.103288	15.109545	11.575539	10.507795	10.115044	13.965604	12.110157	11.224605	10.70044	8.303781	10.262095	9.483816	9.862637	8.294621	11.240791	5.357552	7.169925	10.267957	12.248817	8.870365	4.857981	12.802112	4.247928	8.252665	10.566054	13.50395	11.445015	12.24585	11.211888	11.991522	11.828533	12.564388	10.496854	6.507795	14.144658	7.451211	0	9.038919	9.865733	11.523562	8.67948
TCGA.3A.A9IU.01A	1.952326432	11.849405	10.655531	7.357552	9.820179	8.8009	11.543998	11.83881	10.330917	12.205182	11.450696	10.579316	9.192293	13.668442	10.947637	12.451469	10.581201	9.310613	10.971544	9.571753	7.033423	10.144658	11.100662	8.988685	11.937374	9.897845	14.661834	10.666224	6.409391	6.906891	11.458407	10.618386	9.991522	12.966686	9.642052	11.616549	12.098032	10.585901	11.21614	10.582142	11.174302	13.806449	16.801759	7.643856	5.930737	10.074141	12.286558	8.422065	9.411511
TCGA.3A.A9IV.01A	1.946506225	7.5157	11.097374	8.33539	9.945444	10.317413	10.430453	12.790756	10.721099	11.913263	10.99859	9.537218	11.398209	13.967046	11.374496	11.677279	10.384784	9.273796	11.943247	8.924813	6.83289	10.022368	10.754888	5	9.076816	10.398744	11.337622	8.434628	3.70044	5.83289	6.022368	9.731319	10.436712	12.862637	10.066089	10.611947	11.98335	12.524787	11.804938	12.048827	10.095397	10.854868	15.186308	7.179909	0	8.651052	7.257388	12.4986	8.546894
TCGA.3A.A9IX.01A	2.075939982	9.893302	11.303781	7.179909	9.954196	10.220378	10.403012	11.987619	10.617467	13.458791	11.201511	10.371777	10.029287	13.789432	10.659104	11.937006	11.107871	10.193525	8.751544	9.643856	8.353147	12.198138	11.166791	7.787903	11.499846	10.334273	12.943247	9.467606	6.83289	8.011227	11.367415	11.853699	10.584962	12.798877	10.166163	12.813982	12.481043	11.70779	11.692616	12.114393	10.75739	11.417325	14.739833	7.129283	3.70044	9.535275	11.858758	11.02098	10.598983
TCGA.3A.A9IZ.01A	2.109901239	10.539159	10.236014	7.84549	9.113742	8.011227	11.415742	11.424691	9.108524	12.584258	10.45018	9.97298	8.768184	12.763005	10.064743	11.664892	10.854868	9.074141	10.328675	8.581201	5.906891	9.577429	11.153552	7.179909	10.676839	7.467606	13.877092	10.604553	5.321928	4.754888	11.032735	9.942515	10.664447	12.246147	9.8009	12.272921	11.558421	10.346514	9.826548	9.525521	9.377211	10.874981	16.283902	6.442943	4.392317	8.271463	10.949097	7.055282	9.791163
TCGA.3A.A9J0.01A	2.106096761	9.649256	10.608255	8.857981	9.296916	9.116344	11.755305	12.310045	10.689124	13.863122	11.040975	10.164907	8.409391	13.71864	11.361944	11.689124	11.062046	9.95565	6.491853	9.449149	6.820179	12.289443	11.248521	9.226412	11.077483	9.294621	12.99612	10.938844	6.61471	6.247928	9.049849	9.451211	10.618386	11.591055	9.457381	11.533816	11.976206	11.103943	10.078151	11.802112	10.650154	12.650603	16.726391	7.228819	5.83289	9.499846	11.940681	9.438792	8.558421
TCGA.3E.AAAY.01A	2.047327099	10.647458	11.043027	8.23362	9.887221	9.675957	11.179287	11.913637	11.07481	13.051549	11.611947	10.694358	9.684749	14.005975	11.285402	11.622967	10.941781	9.828136	8.988685	9.461479	8.519636	12.21826	11.39607	8.417853	10.483816	10.117643	13.348452	11.147841	7.554589	7.60733	10.898601	10.925554	10.401946	11.914011	10.277287	11.929998	12.596656	12.020285	10.98513	11.483816	11.287135	11.689998	15.442101	7.475733	3.807355	10.019591	10.667999	9.682995	10.133142
TCGA.3E.AAAZ.01A	2.044131525	10.976564	10.968667	7.826548	9.773139	10.138272	10.770664	12.040975	11.228217	13.965784	12.663336	10.825754	10.278449	14.088457	11.096715	12.31515	11.964341	9.799282	9.457381	10.288866	8.948367	11.816584	11.782589	8.459432	11.813781	9.658211	13.886744	11.78177	7.129283	8.23362	10.874981	11.42836	11.088126	12.84235	11.504322	14.112847	12.377211	11.685187	11.602235	12.145614	11.169925	12.872098	15.637474	7.569856	3.906891	10.00422	11.163021	10.866506	10.288866
TCGA.F2.6879.01A	2.196696634	9.290019	12.414685	8.022368	10.070121	10.459432	11.607793	12.301782	9.921841	14.438207	11.987264	11.246741	10.349834	13.664558	11.053247	12.903694	12.203654	9.333155	10.17742	10.214319	8	12.203042	12.256798	8.451211	9.911392	11.012625	14.330217	11.163021	6.247928	6.321928	12.427575	11.991522	10.062046	13.514221	10.696968	12.357552	12.97728	12.358102	11.486332	13.046271	10.569856	12.815383	16.814908	7.055282	5.906891	8.689998	12.811977	8.523562	11.798067
TCGA.F2.6880.01A	1.822759288	7.761551	8.696968	6.375039	7.954196	8.344296	9.159871	12.250002	9.531381	11.686501	9.517669	10.306062	9.546894	13.593625	9.611025	9.890264	9.157347	8.658211	5.72792	8.159871	7.179909	11.794416	9.816984	5.754888	5.643856	6.375039	10.186114	8.523562	5.554589	6.285402	8.219169	9.787903	10.144658	10.968667	8.546894	9.174926	11.202736	9.985842	9.342075	10.834471	9.810572	8.951285	13.316282	4.754888	0	7.592457	6.942515	7.70044	9.960002
TCGA.F2.7273.01A	2.153403665	11.214319	13.193063	8.224002	10.833681	10.888743	10.720244	12.628673	10.732167	14.241536	11.012625	10.643856	11.003518	14.213864	11.079485	13.117156	12.049508	8.804131	9.897845	10.151017	9.147205	12.292034	11.578373	6.72792	11.281351	11.385862	14.437687	9.204571	8.266787	9.634811	11.294621	12.780745	11.340963	14.241089	11.190442	14.287857	12.813581	13.260332	12.912702	13.902375	11.062046	11.869594	15.612408	6.266787	2	9.797662	10.627534	12.035143	11.44398
TCGA.F2.7276.01A	2.153155574	10.959278	11.612408	8.055282	10.285402	10.904635	10.482808	12.215533	10.192293	13.773448	10.984418	10.194757	10.657318	13.974683	10.857981	12.526255	11.620678	8.894818	8.764872	9.449149	8.285402	12.029632	11.466586	7.375039	12.022368	11.111788	14.294621	8.588715	6.882643	9.328675	11.381543	12.081816	11.241983	13.593625	10.847057	13.711022	12.656425	12.401413	12.548581	13.18022	10.570804	11.133142	15.041916	6.599913	3.169925	9.255029	11.116344	11.448116	11.182394
TCGA.F2.A44G.01A	2.155544366	10.468624	11.113091	7.312883	9.691744	9.388017	10.89406	11.182394	10.294621	12.585432	11.605942	10.672425	9.753217	13.592107	10.695228	11.951649	11.369597	9.375039	7.076816	7.851749	7.392317	9.47978	11.295195	9.377211	10.873444	9.147205	13.918863	10.676839	7.882643	5.392317	12.266201	9.79604	11.20396	12.46786	10.723661	11.343186	12.381002	10.996473	10.831307	11.400346	10.713387	11.60409	16.380241	7.011227	6.33985	9.603626	11.546894	7.72792	9.430453
TCGA.F2.A44H.01A	2.103910912	9.154818	9.567956	6.554589	8.447083	8.455327	8.97728	11.164278	9.548822	11.197217	9.881114	9.182394	9.228819	13.084808	10.080818	10.653741	9.879583	8.503826	8.543032	8.038919	7.022368	10.881114	9.609179	6.539159	11.249113	8.573647	12.059682	9.938109	4.643856	5.459432	8.129283	9.850187	9.280771	10.966505	9.182394	10.83289	11.205182	10.715962	10.157347	11.104599	10.019591	9.739781	14.527233	5.954196	0	8.463524	9.896332	7.294621	8.636625
TCGA.F2.A7TX.01A	2.295308099	11.552669	11.20396	6.882643	10.099348	9.149747	11.710376	11.78095	10.258566	13.34596	10.569856	11.080151	9.517669	13.856231	10.513728	12.087463	11.33539	8.392317	8.370687	9.280771	7.523562	10.60733	10.488844	7.918863	13.365639	9.022368	14.883837	11.78136	5.321928	5.357552	11.506803	10.28193	11.429407	12.735979	10.652845	12.573884	12.156399	11.728346	10.508785	11.020285	12.178042	11.80816	15.698542	6.539159	8.060696	9.642052	13.491728	8.459432	10.811375
TCGA.F2.A8YN.01A	2.033093698	11.256209	10.442944	7.761551	9.826548	8.774787	11.565102	11.961811	10.555548	13.920911	11.151651	9.890264	9.994353	13.524787	10.891024	12.286846	11.491352	10.127994	6.643856	9.344296	7.348728	11.013323	11.12735	8.900867	11.090112	10.149747	13.262389	11.528454	5.554589	6.507795	11.156715	9.929258	10.221587	12.530162	9.571753	11.118941	12.456611	11.049168	10.269127	13.267226	10.917372	11.913263	15.731001	6.554589	2.584963	9.926296	11.062046	7.375039	10.527477
TCGA.FB.A4P5.01A	2.105040313	10.640245	10.364135	7.562242	9.136991	9.342075	10.016808	11.392854	10.416798	12.198445	11.036174	10.251482	9.350939	13.002815	10.755722	10.753217	9.902375	10.131857	8.495855	8.794416	7.219169	10.80655	10.601771	7.554589	10.675957	9.33985	12.028597	9.751544	5.754888	7.965784	10.096715	10.04576	10.086136	11.374496	9.121534	11.647908	11.72792	11.412041	10.5727	11.892543	10.685625	11.157347	14.610448	6.672425	6	9.353147	10.403012	9.802516	9.090112
TCGA.FB.A4P6.01A	1.915969749	9.826548	10.432542	7.622052	9.370687	9.370687	10.507795	11.472691	10.193525	12.975669	11.116344	10.164907	9.857981	13.325024	10.739781	10.96145	10.622052	9.736402	10.207014	8.900867	7.768184	11.782179	11.13635	7.531381	9.652845	8.668885	12.902752	9.394463	6.33985	10.468624	10.458407	11.115694	9.48784	12.046442	9.768184	11.330357	11.459944	10.721099	10.648358	12.181152	10.35975	11.208844	14.214926	6.857981	4.523562	9.377211	9.5157	9.768184	10.682117
TCGA.FB.A545.01A	1.99920301	9.285402	10.236014	8.060696	8.546894	8.016808	10.682117	10.969387	10.511753	11.949462	10.646559	9.430453	7.554589	13.203348	11.122828	10.865733	9.62022	9.324181	7.918863	8.748193	5.672425	8.912889	10.002815	8.092757	10.782998	8.891784	13.786474	10.504819	7.60733	5.643856	11.41257	10.892543	9.157347	11.324181	10.079485	11.366869	10.983706	10.15861	10.848623	13.119265	9.932215	12.775405	15.942973	7.149747	4.584963	8.804131	10.36304	7.483816	8.867279
TCGA.FB.A5VM.01A	2.263243432	13.694358	10.071462	7.599913	9.643856	8.675957	10.705632	11.86612	11.47877	11.575066	12.011227	10.70044	7.97728	13.652621	10.561288	10.648358	9.60733	8.199672	7.665336	9.240791	7.276124	9.721099	10.583083	7.658211	11.740202	8.906891	11.47015	10.14083	6.285402	5.285402	8.710806	9.303781	11.144658	10.532356	9.98014	11.751544	12.286558	12.326429	9.815383	13.241983	11.909518	10.773139	16.119792	7.651052	4.321928	9.960002	12.137311	10.234817	8.23362
TCGA.FB.A78T.01A	1.913758198	9.573647	9.945444	7.918863	9.83605	8.47978	10.952741	11.896332	11.53333	13.227165	12.048146	11.231821	9.897845	14.611774	11.818183	11.555548	11.183015	10.67948	11.23362	9.672425	7.523562	12.098032	12.308908	9.224002	9.83289	9.090112	12.908393	12.10296	7.022368	7.33985	12.242579	9.84549	10.597121	12.438272	9.952741	11.169299	12.658881	11.496854	10.227616	12.226713	11.307201	12.461479	16.217674	8.124121	3.169925	9.643856	10.59619	8.968667	10.632995
TCGA.FB.A7DR.01A	2.119413809	10.880349	11.820977	7.864186	9.903882	9.878051	11.462502	11.910643	11.022368	12.962715	11.442944	10.318543	9.97728	13.359887	10.787903	12.034111	10.85331	9.741467	9.01402	9.782998	8.651052	10.901621	11.129927	6.965784	12.405141	8.864186	13.451211	11.984062	6	7.247928	11.283088	11.400879	11.247928	12.863218	9.766529	14.303638	12.150699	11.457894	11.899357	12.165535	10.653741	12.828136	15.520711	6.33985	4.392317	10.176173	11.610102	11.508785	10.385862
TCGA.FB.AAPP.01A	1.942430795	7.643856	8.543032	8.939579	9.103288	5.954196	12.017504	11.616549	10.015415	13.797763	10.416798	10.16365	9.413628	13.263269	11.234219	11.410451	10.255029	8.214319	8.016808	9.445015	5.285402	13.227014	12.857203	8.257388	6.820179	6.303781	11.836839	12.417061	1	8.921841	9.157347	9.027906	11.511753	11.351491	9.876517	7.169925	12.277578	9.562242	6.658211	9.407268	10.399812	10.818582	15.179948	5.554589	2.584963	8.912889	9.8009	5.61471	8.72792
TCGA.FB.AAPQ.01A	1.914369595	8.957102	9.5216	7.426265	9.243174	6.72792	10.124121	11.601771	10.059344	13.468115	9.941048	9.634811	8.97728	12.855453	9.453271	11.797662	10.371777	8.330917	8.209453	8.794416	5.392317	10.702173	11.473706	6.870365	9.057992	7.523562	13.237509	11.243769	6.066089	7.988685	11.40886	8.906891	9.851749	12.302639	9.741467	10.592457	10.912141	10.088788	9.219169	10.913637	9.113742	10.524542	16.086261	5.857981	3	9.098032	8.906891	6.754888	9.033423
TCGA.FB.AAPS.01A	2.182903428	10.704768	11.450696	7.257388	9.283088	9.098032	9.675957	11.314583	11.035486	11.44398	11.253847	9.912889	9.047124	13.25163	11.369052	11.102632	9.736402	9.927778	8.228819	9.312883	7.954196	10.488844	10.626622	6.491853	11.874213	10.074141	11.970465	9.092757	6.882643	7.707359	8.982994	11.31515	10.378295	11.814582	9.149747	11.795228	12.055282	11.694358	11.156083	11.550266	10.627534	10.176173	14.580317	7.219169	3.584963	10.159871	10.595257	9.612868	8.204571
TCGA.FB.AAPU.01A	1.987789123	7.982994	8.771489	8.577429	10.258566	8.422065	12.434368	12.255029	11.344296	14.02756	11.393927	11.111136	9.949827	14.859389	10.271463	12.764872	11.517177	9.353147	12.688469	8.710806	7.787903	12.28222	13.392183	8.962896	9.975848	8.495855	14.222795	12.686063	8.092757	7.8009	14.426265	8.930737	12.44061	13.690435	11.008429	10.330917	13.338876	11.721099	9.162391	11.296343	11.61471	12.701523	16.700277	7.72792	4.523562	9.379378	10.629357	7.139551	11.330357
TCGA.FB.AAPY.01A	1.975333594	10.302639	10.022368	7.672425	9.469642	8.991522	11.171177	12.333994	10.690871	12.931107	11.317413	10.48079	9.390169	14.092262	10.909893	10.834471	10.370687	10.340963	10.325305	9.290019	8.033423	11.842743	11.728346	8.129283	10.438792	9.529431	11.985486	10.791977	6.954196	7.794416	11.27903	10.376125	9.952741	11.379378	9.731319	10.795228	12.971544	11.727495	10.418907	11.41838	11.022368	12.281351	15.566322	8.149747	3.321928	9.789534	10.736402	8.851749	10.01402
TCGA.FB.AAPZ.01A	2.089087631	10.557464	10.184875	6.97728	9.573647	8.625709	10.643856	11.667112	9.840778	11.94581	11.100662	9.370687	8.909893	13.356314	9.918863	11.304922	9.900867	8.554589	9.405141	8.611025	6.321928	10.598052	10.490851	6.584963	10.582142	8.413628	12.805341	10.812979	5.523562	7.159871	11.387479	9.909893	9.501837	12.167418	9.159871	12.340685	11.366322	10.689998	10.277287	12.180842	9.509775	11.518161	15.676949	6.807355	5.392317	8.103288	12.073807	9	9.082149
TCGA.FB.AAQ0.01A	1.975166492	9.430453	9.449149	7.554589	9.584963	8.625709	11.627534	11.329796	10.800091	12.820378	11.859535	10.437752	8.857981	14.25163	10.509775	11.643405	10.625709	10.122828	11.071462	8.921841	6.584963	11.016112	12.515453	9.661778	9.224002	8.546894	13.395132	11.729621	3.70044	5.643856	11.829326	9.060696	9.632995	12.160187	11.115694	10.453271	11.815784	11.268542	9.736402	11.542065	10.431498	12.512247	16.849087	7.870365	7.857981	8.876517	10.582142	6.426265	9.634811
TCGA.FB.AAQ1.01A	2.078138833	9.317413	9.394463	8.344296	10.016808	9.333155	11.591055	12.401413	10.466586	12.874021	10.758223	10.279611	8.636625	14.046698	10.733015	11.3592	10.857203	9.851749	8.573647	9.511753	6.857981	11.881114	11.071462	7.451211	10.41996	8.668885	13.869401	10.475733	7.179909	6.321928	11.72494	10.715104	9.797662	11.967587	10.126704	11.256798	12.760304	10.552669	10.068778	12.933875	10.742309	12.340406	16.187333	7	7.882643	10.012625	12.661778	7.276124	9.219169
TCGA.FB.AAQ2.01A	2.174796011	12.021674	9.372865	7.807355	10.403012	9.598052	11.031357	12.500593	10.373953	13.309618	11.690435	9.695228	9.292322	13.649256	11.686938	11.887601	10.433585	9.477758	6.303781	9.609179	6.442943	8.933691	10.953469	8.438792	12.088788	8.791163	12.909143	9.997179	5.392317	7.820179	10.809768	9.491853	10.452241	12.17274	10.389094	11.246741	12.788514	11.121534	10.136991	11.709945	10.919608	13.170395	16.463205	7.417853	8.405141	9.859535	12.104599	8.611025	9.370687
TCGA.FB.AAQ3.01A	2.172072181	9.529431	8.84549	6.61471	9.036174	8.124121	11.157978	11.78013	9.571753	11.934059	10.448116	10.536247	8.857981	12.637531	9.296916	10.752381	10.754052	8.625709	8.060696	9.011227	6.672425	10.566054	10.880349	8.59619	8.668885	8.243174	12.055282	10.304922	5.882643	5.209453	9.651052	9.766529	9.189825	10.882643	9.211888	9.885696	12.491352	11.148477	9.226412	11.330357	9.663558	11.697402	14.761603	7	7.459432	8.262095	11.654636	6.820179	9.103288
TCGA.FB.AAQ6.01A	1.97622136	7.721099	7.375039	7.383704	8.717676	8.491853	10.884171	10.850968	9.885696	11.981924	9.874981	9.394463	9.092757	12.413099	10.044394	11.325868	10.343186	8.839204	8.912889	8.84549	5.930737	10.790349	10.685625	7.055282	8.23362	7.61471	12.560572	11.584023	6.189825	6.686501	10.548822	8.658211	10.149747	11.030667	9.834471	9.199672	11.354249	9.449149	9.202124	11.500842	10.120238	12.220983	15.251297	6.658211	7.813781	8.703904	8.848623	6.658211	9.152285
TCGA.H6.8124.01A	2.151039838	11.769011	11.382084	8.149747	10.323055	9.413628	10.716819	11.650603	9.914385	12.591055	10.609179	9.529431	9.645658	14.356933	10.847057	12.460712	10.469642	9.98014	9.02514	9.35975	7.84549	10.041659	9.705632	7.936638	12.283956	10.234817	15.131736	9.321928	6.266787	11.017504	12.237509	13.114718	10.593391	13.338319	10.916626	12.310329	12.227616	11.553149	11.718533	11.691744	10.519636	11.202124	16.529888	8.228819	2	9.501837	13.39714	8.939579	10.241983
TCGA.H6.A45N.01A	1.971289777	9.579316	10.273796	7.366322	9.092757	8.848623	10.445015	11.384784	10.109831	12.130571	10.777255	10.11244	9.204571	13.909424	11.283088	11.078151	10.079485	9.501837	8.962896	8.442943	7.417853	11.16365	10.731319	7.924813	10.99506	9.754888	12.923885	10.455327	7.312883	7.392317	10.369597	10.398744	9.319672	11.605016	8.957102	11.285402	11.499846	10.80655	10.603626	11.856426	10.667999	10.824959	14.929952	6.794416	6.491853	9.285402	10.962173	8.826548	9.383704
TCGA.H8.A6C1.01A	2.036062275	10.14083	10.565102	8.388017	9.702173	9.879583	11.131857	11.599913	10.952013	12.799079	11.243174	10.049849	9.616549	13.715319	11.288289	11.777255	10.844706	10.15861	12.291171	8.826548	7.748193	11.525031	11.584493	8.665336	10.626622	9.231221	13.530894	11.014718	8.214319	6.629357	12.010178	10.303781	10.11244	12.073137	10.759056	11.377211	12.482052	11.203348	10.506803	10.874981	10.909893	10.575539	15.14039	7.665336	7.022368	9.527477	10.287712	8.199672	10.659996
TCGA.HV.A5A3.01A	1.902605679	11.541581	11.267957	7.888743	8.262095	7.169925	10.483816	11.237807	10.204571	12.163335	10.982281	9.136991	8.703904	13.353836	11.078151	11.358102	10.099348	9.35975	10.78054	7.912889	7.022368	9.142107	11.169925	8.011227	9.887221	8.082149	13.680689	10.012625	7.426265	4.807355	9.665336	10.057992	8.243174	11.863025	9.31515	9.219169	11.417325	9.818582	9.214319	10.847057	10.295769	12.261213	15.886911	7.066089	5.97728	8.861087	12.887982	6.357552	10.350939
TCGA.HV.A5A4.01A	2.014146536	9.924813	10.703038	7.754888	9.53333	8.693487	11.3592	11.753217	10.751544	13.002991	12.034111	10.84549	9.647458	14.158925	10.95565	11.822571	10.919608	10.389094	11.767357	9.364135	8.661778	11.172428	11.518161	8.455327	10.594325	9.94398	12.88398	11.265615	6.686501	7.228819	11.664892	10.101976	10.043027	12.017156	10.192293	10.887982	12.583553	10.99223	10.453271	11.367961	11.476746	11.733015	15.555608	7.209453	6.321928	9.396605	10.946175	8	11.01402
TCGA.HV.A5A5.01A	1.996730718	10.116344	10.388017	8.209453	9.400879	10.053926	10.824163	11.713387	10.47472	12.857203	10.721954	10.48079	9.594325	13.4852	10.948367	11.571753	10.752381	10.252665	10.95565	9.370687	7.531381	11.792384	11.149747	7.483816	10.954196	9.581201	12.70779	10.650154	7.383704	7.569856	10.62022	11.036174	10.400879	12.092096	9.992938	11.600842	12.479528	11.231221	11.082149	12.192601	10.769838	11.37992	15.275288	6.83289	4.247928	9.638436	9.964341	8.271463	10.159871
TCGA.HV.A5A6.01A	2.076844129	10.600842	10.841564	8.507795	9.179909	9.033423	11.164907	11.750707	10.133142	11.911766	11.98014	9.656425	8.636625	13.621136	11.904258	11.710376	10.173677	10.001408	8.033423	8.744834	7.238405	10.682995	10.343186	8.426265	11.641149	8.562242	12.458407	11.290019	4.643856	6.022368	10.503826	10.54593	9.782998	11.500344	8.915879	12.746934	12.165535	11.006326	10.667112	12.087794	10.641149	11.171177	15.387378	7.499846	6.149747	9.016808	12.017852	7.209453	8.879583
TCGA.HV.A7OL.01A	2.070110277	9.702173	9.636625	7.442943	9.17742	7.629357	11.790349	12.361121	11.118292	11.863799	11.437232	11.418907	8.194757	13.54834	10.795228	10.715962	10.145932	9.523562	10.209453	8.603626	6.426265	10.60548	11.301496	8.8009	10.573647	7.774787	12.330077	12.91905	6.599913	6.33985	9.238405	7.982994	10.5727	10.651052	9.262095	9.645658	12.648133	11.599448	9.071462	11.064069	11.994353	12.302639	16.582024	8.055282	4.754888	10.105909	10.67772	7.70044	8.224002
TCGA.HV.A7OP.01A	1.970467615	7.247928	7.826548	7.459432	8.179909	4.754888	11.959278	11.464035	10.738092	12.663113	11.979425	9.647458	8.535275	13.854187	9.927778	10.797662	9.672425	9.475733	8.317413	6.392317	5.087463	12.117318	10.622967	7.774787	4.321928	7.303781	9.656425	12.591289	6.149747	2.321928	4.247928	5.954196	10.080818	8.519636	8.303781	5.72792	11.803728	8.483816	6.906891	12.414157	10.816184	11.302068	14.730629	7.918863	2	9.016808	4.087463	6.392317	7.321928
TCGA.HV.AA8V.01A	2.019381486	10.882643	12.466841	7.70044	9.328675	9.598052	10.86496	11.804534	11.117643	13.079818	10.949827	10.139551	9.629357	13.57908	11.380461	11.662668	10.338736	10.619303	9.400879	9.255029	8.409391	11.116994	11.201511	7.820179	12.214319	10.257388	13.786065	10.47877	6.754888	6.794416	9.942515	11.141469	10.159871	12.457894	9.407268	12.278159	12.547859	11.310613	11.344851	11.727495	10.880349	12.306062	15.663308	7.409391	3	9.957102	10.704768	8.569856	9.668885
TCGA.HV.AA8X.01A	2.045099048	8.933691	9.513728	9.564149	10.002815	8.778077	11.298635	12.114718	10.897845	14.217882	11.482304	9.603626	9.847057	13.064238	11.544964	12.657095	11.746514	9.417853	8.915879	9.68825	6.108524	12.278159	11.909518	8.154818	9.011227	8.640245	14.170708	12.080151	5.285402	9.507795	10.33539	9.471675	10.04576	12.2393	11.049168	9.927778	13.241536	10.540128	10.906139	11.815383	10.776433	12.630495	16.273796	7.417853	6.72792	10.162391	10.355351	7.076816	8.991522
TCGA.HZ.7289.01A	1.985287689	11.130571	8.918863	9.157347	9.129283	7.870365	12.095067	12.081816	10.485829	14.03084	9.733015	9.430453	9.098032	13.414289	9.661778	12.343741	10.903882	5.882643	11.622967	8.784635	4.584963	11.874981	13.701956	8.618386	8.897845	8.714246	12.271171	12.695228	3.169925	10.116344	11.887601	10.668885	11.274378	11.831703	9.381543	9.535275	13.145614	8.658211	10.056638	7.994353	10.888743	9.854868	16.692547	5.78136	9.642052	7.948367	10.874981	6.882643	9.560333
TCGA.HZ.7918.01A	2.250688126	8.430453	12.263563	7.888743	10.088788	10.834471	10.220378	12.798269	9.087463	13.016808	10.255029	9.247928	10.344296	13.756348	8.939579	12.381273	11.946906	7.721099	9.707359	9.523562	7.569856	12.518161	11.273796	5.643856	13.230171	10.689124	14.052398	7.906891	6.066089	8.546894	11.307201	12.052908	11.135709	12.84549	11.269127	12.635038	12.779719	12.829525	11.652845	13.136511	9.41996	10.15861	14.95751	5.97728	0	7.857981	11.146569	9.799282	10.850968
TCGA.HZ.7919.01A	2.208849895	9.544964	10.933691	7.209453	9.894818	9.951285	11.495355	12.047124	9.447083	13.569974	11.212496	10.174926	10.299208	13.261507	10.172428	12.690216	12.096386	8.933691	9.131857	9.449149	8.303781	11.113091	11.654188	7.820179	12.525031	10.377211	14.92119	9.695228	6.954196	7.189825	12.589417	11.032046	10.716819	13.246295	10.263269	12.521355	12.477505	11.713387	11.316282	12.664892	9.187352	12.166163	15.783177	6.584963	5.357552	8.134426	13.263856	9.063395	11.031357
TCGA.HZ.7920.01A	2.184364834	9.94398	12.335949	8.48784	10.577429	10.670656	9.888743	12.207319	9.948367	14.853992	10.701306	9.573647	11.146569	14.416468	10.817783	12.731955	11.512247	9.008429	8.189825	10.390169	8.778077	10.613789	11.205182	6.321928	11.241983	10.729621	13.702606	6.70044	5.882643	11.240195	11.61471	12.698705	11.58684	13.622967	11.329236	14.129766	12.571042	12.393927	12.725153	14.252518	9.878051	10.776433	15.056976	7.169925	3.169925	8.124121	10.628446	12.187661	11.133142
TCGA.HZ.7922.01A	2.275077832	10.942515	12.270587	7.348728	10.04029	10.326429	10.349834	11.699572	9.231221	13.887792	10.940314	9.262095	10.316282	13.193217	10.075479	12.785657	11.791977	8.379378	8.47978	9.715962	7.839204	10.882643	11.252665	7.348728	12.019243	11.053247	14.494106	8.839204	7.098032	6.768184	12.196602	11.463013	10.267957	13.148635	10.641149	13.485452	12.480538	11.417853	12.173365	14.534364	9.698705	12.666002	15.579198	6.129283	6.285402	8.134426	12.940681	10.173677	10.405141
TCGA.HZ.7923.01A	2.080767562	10.906891	12.478011	8.539159	10.503826	10.609179	10.414685	11.95456	10.884934	13.993823	12.099677	10.442944	10.874981	14.105172	11.450696	12.210976	11.56653	10.843136	10.816184	9.308339	9.152285	11.607793	11.766529	7.491853	11.594791	11.719389	13.466586	8.647458	7.5157	10.029287	11.085472	12.247037	10.728771	13.365229	10.839991	13.830911	12.783612	12.285113	12.546412	13.14625	10.539159	11.628446	15.306204	7.554589	3	9.839204	10.970106	11.92407	11.11959
TCGA.HZ.7924.01A	2.112260403	10.310613	12.299494	8.044394	11.187352	12.198138	11.724514	12.44398	10.865733	14.683488	11.858758	12.589183	11.831703	15.409059	11.013323	13.050189	12.783408	10.489848	10.632995	10.531381	9.933691	13.055452	13.07715	9.409391	11.601771	9.063395	14.741467	11.049849	6.599913	11.410451	13.194911	12.905763	11.173052	13.724834	12.073472	13.211736	13.400079	11.527477	11.452756	13.231821	11.650154	13.04183	15.934336	7.033423	5.357552	9.483816	10.613789	11.430453	12.84451
TCGA.HZ.7925.01A	2.216917867	10.78054	12.746304	7.577429	10.311748	10.893302	10.797662	11.986198	10.147205	14.359681	11.190442	9.909893	10.02098	13.451726	10.671541	13.426134	11.995414	9.278449	8.519636	9.958553	8.430453	10.604553	11.740202	8.169925	12.358651	12.747564	14.187429	10.693487	8.154818	6.599913	11.172428	12.345128	11.018896	13.49548	10.682995	14.190751	13.10296	11.941781	12.349281	11.594325	10.598983	12.957646	15.84397	6.426265	13.399144	9.73471	11.325305	10.676839	10.35975
TCGA.HZ.7926.01A	2.125017772	10.42836	11.882643	8	10.449149	11.924812	11.647908	12.442425	10.390169	14.417523	11.071462	10.884171	11.530406	14.276052	10.35975	12.99453	12.006326	8.942515	10.623881	9.921841	8.285402	11.337622	11.435149	7.851749	11.550266	9.592457	14.942331	11.05596	7.169925	10.941048	12.868051	11.985842	12.669771	13.946267	11.093418	13.297203	12.315716	11.535761	11.305492	13.689889	11.076148	12.542548	15.729435	6.942515	5.247928	9.199672	12.547377	10.623881	11.852139
TCGA.HZ.8001.01A	2.286319138	10.524542	11.424691	8.159871	10.406205	9.640245	11.366869	12.178354	10.401946	12.87075	11.274378	10.009829	9.231221	14.113091	10.95565	11.866893	10.33539	9.70044	8.991522	9.994353	8.876517	10.579316	11.269711	7.400879	11.448116	10.074141	13.462119	8.535275	7.948367	8.252665	9.854868	10.851749	10.598983	11.695228	10.311748	13.134587	12.933137	12.56534	11.310613	13.021501	10.44398	12.814783	15.960658	7.392317	2.321928	9.280771	11.034799	10.926296	9.303781
TCGA.HZ.8002.01A	2.226501021	9.84549	12.068106	8.164907	10.211888	11.068778	10.189825	11.802516	9.612868	13.957011	10.756556	10.100662	10.662668	13.974056	10.344296	12.339572	11.626622	9.308339	8.826548	9.601771	8.891784	12.293184	11.589651	6.72792	11.847057	11.135068	14.117075	7.409391	6.554589	9.221587	11.469133	12.474213	11.030667	13.391109	10.849405	13.599099	12.5216	12.382354	12.220378	13.292322	9.629357	10.974415	14.567837	6.686501	2	8.909893	11.783817	11.68431	11.225207
TCGA.HZ.8003.01A	2.20946364	9.342075	12.01646	6.70044	9.67948	10.209453	10.075479	11.994707	9.573647	13.279465	10.438792	9.797662	10.360847	13.560333	10.051209	11.875749	10.922584	9.31515	8.361944	8.854868	7.67948	11.881496	10.519636	6.442943	11.029287	10.526499	12.948732	7.741467	5.807355	8.285402	10.396605	11.218563	10.784635	12.885887	10.187352	12.261801	12.044736	11.664447	11.531381	12.51027	9.388017	10.785452	14.595083	6.569856	3	8.562242	9.848623	10.246741	10.506803
TCGA.HZ.8005.01A	2.35192446	10.777255	12.11081	7.826548	10.168672	11.084808	10.67772	11.894439	10.329796	12.568194	11.44398	10.231221	8.988685	12.885696	11.255029	11.782589	10.724514	8.603626	5.83289	9.047124	7.864186	9.011227	10.761551	8.599913	12.351215	9.126704	14.013061	10.681238	5.78136	3.70044	10.849405	10.47978	11.09869	12.715319	10.264443	12.364135	11.800091	12.334832	11.48784	11.495855	10.111136	12.330917	16.572345	6.087463	2.807355	9.915879	12.463013	8.816984	9.157347
TCGA.HZ.8315.01A	2.073558364	10.637531	11.514221	7.247928	10.225207	9.990104	11.043711	12.264149	10.029287	14.125817	11.556985	10.42836	10.373953	13.884171	10.731319	12.613789	11.932584	9.864186	9.640245	9.698705	7.857981	11.23721	11.226412	8.882643	12.141788	10.60733	14.426854	10.40833	7.584963	7.321928	13.004396	11.530406	10.167418	13.445144	10.48784	13.253552	12.643856	11.950556	11.8792	12.195065	10.371777	12.891214	14.947043	7.768184	5.209453	9.779719	13.327974	9.556506	10.716819
TCGA.HZ.8317.01A	2.126029723	10.332037	10.97298	7.665336	9.756556	10.665336	10.181152	11.888743	10.220378	13.644645	10.606405	10.135709	10.579316	13.959368	10.711667	12.059344	11.207624	9.567956	9.292322	9.182394	8.554589	11.505315	11.170551	7.936638	10.773139	8.308339	13.858952	9.290019	4.857981	10.029287	11.849796	12.06777	10.839991	12.913076	10.301496	13.376939	12.290595	11.043027	11.387479	12.303495	10.511753	11.348175	14.746147	6.714246	7.491853	8.848623	10.345405	11.002815	10.86496
TCGA.HZ.8519.01A	2.049122662	10.692616	12.413628	8.791163	10.584023	10.800091	10.503826	12.487086	11.550747	14.214471	11.828136	10.752381	11.533816	14.235117	12.262389	13.231521	12.025486	10.369597	10.721954	10.044394	8.751544	11.456354	11.800496	8.027906	11.257977	11.388556	14.454813	10.927037	7.357552	11.291171	12.051549	12.571279	11.181773	13.863993	11.902752	14.116181	12.68014	12.644532	13.19568	13.619303	11.518653	12.338179	15.803955	7.60733	12.036517	10.130571	9.912889	11.975848	12.531869
TCGA.HZ.8636.01A	2.178204148	10.720244	12.015763	8.049849	10.452241	10.172428	11.199059	11.670214	10.544964	14.088209	11.685187	9.746514	10.758223	13.705416	11.542065	13.012101	11.938109	10.755722	11.047124	9.751544	8.179909	10.738937	11.336507	8.611025	12.116994	10.462502	15.331967	10.820179	7.794416	7.851749	11.384244	11.448116	10.814582	13.63004	10.669771	12.723661	12.592457	11.697836	12.092096	12.894249	10.706496	11.835656	16.216746	7.219169	2.584963	9.721099	11.771077	9.794416	11.043027
TCGA.HZ.8637.01A	2.27821991	10.516685	12.640471	8.569856	10.575539	11.517177	11.918118	12.911766	11.071462	12.56653	11.375039	10.702173	10.40833	14.592574	11.569381	12.7657	13.134266	10.346514	10.948367	10.377211	8.011227	12.052568	11.613329	7.948367	12.601539	10.514714	14.38134	10.434628	8.682995	10.27496	12.556985	11.711237	10.789534	13.114881	11.61517	12.207319	13.414949	12.586605	12.162391	13.155925	11.697402	12.056299	15.156281	8.523562	5.247928	10.148477	10.929998	10.866506	11.431498
TCGA.HZ.8638.01A	2.121392128	10.078151	11.189207	8.915879	10.647458	11.400879	11.30777	12.154185	11.220378	14.627591	11.713816	12.056299	11.591055	15.181618	11.60548	12.986553	12.870557	11.592924	11.247928	10.157347	8.933691	12.750498	12.126704	8.939579	11.287135	8.618386	14.568728	10.629357	5.584963	11.459432	12.256504	12.644983	10.946175	13.416006	11.28598	13.204418	13.416798	11.29978	11.159871	13.048827	11.468115	13.165378	15.922027	8.027906	5.70044	9.634811	10.584962	10.76072	12.224303
TCGA.HZ.A49G.01A	1.991865374	10.473706	10.98014	7.562242	9.60733	9.426265	10.560333	11.993292	10.492855	13.019069	10.718533	10.567956	9.753217	13.858855	11.113091	11.438272	10.684749	10.015415	9.238405	9.044394	7.629357	12.269127	11.506803	7.672425	10.441907	9.710806	13.002112	10.338736	6.820179	7.658211	10.522582	10.930737	9.802516	12.30321	9.483816	11.622052	12.131857	11.398744	11.152919	12.005274	10.84235	11.895575	15.363005	7.499846	4.954196	9.567956	10.838416	9.285402	10.36304
TCGA.HZ.A49H.01A	2.072015665	10.314017	10.447083	7.562242	9.67772	9.157347	10.029287	11.564626	10.733863	12.644983	11.528454	10.799282	9.856426	14.08796	10.868051	11.677279	9.995767	10.092757	8.70044	9.445015	8.60733	10.887221	10.723661	7.417853	10.933691	9.236014	12.573411	9.627534	6.209453	8.483816	11.26092	11.100662	10.749031	11.954923	10.181152	12.957646	12.499348	11.558899	10.949827	11.374496	10.488844	10.324181	14.798624	6.70044	2.584963	9.714246	10.414685	11.51274	9.592457
TCGA.HZ.A49I.01A	1.928364103	10.785452	9.17742	8.124121	9.342075	8.566054	10.809768	11.664447	10.855647	13.167732	11.934797	9.808964	9.092757	13.540249	11.67772	11.451211	10.674192	9.705632	9.721099	9.022368	8.049849	11.460968	10.983706	8.647458	10.216746	9.741467	13.353698	11.31345	8.873444	8.134426	11.931476	10.562242	10.263269	11.922956	9.668885	12.004572	12.517177	11.115694	9.958553	12.415742	10.421013	12.73767	15.511814	7.451211	3.70044	9.211888	11.821375	9.022368	9.385862
TCGA.HZ.A4BH.01A	2.20322604	10.001408	10.975131	7.285402	9.588715	9.702173	10.659996	11.522582	10.372865	13.517915	11.192293	9.920353	9.245553	13.264736	11.17742	12.560572	10.915132	10.253847	11.114393	8.906891	8	10.451211	11.419434	8.761551	11.42836	10.036174	13.418643	9.330917	7.011227	7.665336	11.072803	10.795228	10.642954	12.616319	9.670656	12.485326	12.587778	11.034111	11.28193	12.500095	10.61563	11.545447	15.39627	6.554589	4.857981	9.590587	11.912515	10.543998	10.333155
TCGA.HZ.A4BK.01A	1.972833457	10.699572	10.741467	7.960002	9.926296	8.939579	10.850968	11.60733	11.053926	12.810371	11.79157	11.047124	10.044394	13.598401	11.42259	11.628901	11.052568	10.188589	12.268542	9.398744	7.531381	11.290595	11.869594	7.906891	11.179909	9.348728	13.224755	11.465056	7.434628	8.70044	12.431759	10.878051	9.915879	12.307201	9.912889	11.945078	12.238106	11.925184	10.581201	12.467096	11.659996	12.482052	15.655838	7.622052	2.584963	9.764872	10.639341	8.804131	10.626622
TCGA.HZ.A77O.01A	2.172515031	9.715962	10.355351	7.179909	9.896332	9.131857	10.661778	12.019591	10.241983	12.025832	10.328675	10.287712	9.204571	13.856912	10.516685	11.295769	10.083479	9.204571	8.144658	9.455327	7.022368	10.990813	10.638436	8.463524	12.118941	7.761551	14.028338	10.698705	6.087463	6.108524	10.251482	9.962896	10.427313	11.875365	10.491853	11.370687	11.933691	11.379378	9.432542	11.439311	11.117643	11.798877	16.04723	6.882643	4.247928	9.310613	11.952377	7.577429	9.292322
TCGA.HZ.A77P.01A	2.036740255	11.311181	11.287712	8.154818	10.130571	10.431498	10.692616	11.760304	11.162391	13.621136	11.510764	11.097374	10.723661	13.929351	11.604553	11.885315	11.055282	9.79279	9.773139	10.921841	10.129283	11.946906	11.561288	8.243174	11.497852	9.071462	13.632768	10.904635	6.599913	8.344296	10.456354	11.522582	10.728771	12.719175	9.935165	14.994353	12.519882	11.778898	12.141788	11.95819	11.051209	11.712527	15.647374	7.366322	5.044394	9.988685	11.300924	12.388286	11.287712
TCGA.HZ.A77Q.01A	2.166371286	11.627078	11.492855	7.066089	9.280771	9.627534	10.187352	11.416798	10.51274	12.290883	10.82893	10.075479	9.111136	12.901621	10.263269	11.655083	10.323055	8.491853	7.67948	9.413628	7.459432	10.066089	10.502832	7.60733	11.848623	10.525521	13.200439	10.300353	7.209453	7.434628	9.779719	10.580259	9.958553	12.343741	9.562242	13.746199	11.813781	11.348175	11.009129	11.48079	10.426265	11.096056	15.15786	6.686501	2.584963	9.252665	11.371232	11.666668	9.147205
TCGA.HZ.A8P0.01A	1.984518935	10.343186	10.084808	8.243174	8.997179	8.826548	9.932215	10.968667	10.624795	12.010878	11.024447	10.38694	8.672425	14.260552	11.210062	12.009829	10.338736	8.960002	8.573647	8.816984	7.098032	11.026523	9.663558	8.238405	10.181152	8.951285	12.78095	10.871135	7.546894	7.629357	9.78136	10.768184	10.834471	11.98335	9.287712	11.984774	12.472945	10.488844	10.430453	10.600842	9.960002	11.885315	15.470087	6.820179	3.321928	8.897845	8.658211	8.169925	8.754888
TCGA.HZ.A8P1.01A	1.94208997	8.308339	8.754888	8.164907	9.348728	7.714246	10.935165	11.491352	10.440869	12.994884	9.839204	10.919608	9.834471	14.252887	9.812177	12.448374	11.320801	9.306062	9.174926	9.548822	6.022368	11.489346	12.757182	8.857981	8.794416	8.308339	12.173989	11.845882	7.629357	6.72792	12.870557	8.797662	10.39339	12.295195	10.7657	10.192293	11.528454	10.340963	8.942515	10.59619	11.617467	12.392049	15.187391	6.882643	6.857981	8.507795	9.505812	6.491853	10.935902
TCGA.HZ.A9TJ.01A	2.036906441	9.057992	8.768184	6.882643	10.166163	9.756556	11.837628	11.197217	10.48079	12.882261	10.966505	10.043027	8.434628	13.896616	10.644758	12.425216	11.246741	9.368506	11.669771	8.957102	6.70044	11.183015	11.923327	8.577429	9.008429	8.84235	13.575657	11.98904	5.882643	5.72792	12.440091	11.173677	10.209453	12.247928	10.079485	11.032735	12.027215	10.044394	9.927778	11.338179	11.582612	12.98513	15.383603	7.592457	2.321928	9.529431	10.593391	7.507795	9.337622
TCGA.HZ.A9TJ.06A	1.960665895	9.368506	11.200286	7.087463	10.193525	9.082149	12.019243	12.071798	10.843921	13.462758	12.559616	10.631177	9.726218	14.334483	11.185495	12.337343	11.221587	9.457381	10.78054	9.611025	7.876517	10.673309	13.43567	8.891784	10.312883	8.682995	13.14418	12.772727	8.280771	4.087463	12.573411	11.823367	10.492855	12.468624	10.33985	11.998943	12.166163	14.673419	10.73047	11.973697	11.619303	14.657151	15.560691	8.044394	5.357552	9.590587	12.491352	10.134426	9.83605
TCGA.IB.7644.01A	2.123250199	9.350939	12.355626	8.194757	10.684749	10.232421	11.512247	12.362492	10.628446	14.155214	12.513234	11.634811	10.425216	13.064069	10.79604	13.124444	11.991876	8.592457	9.162391	10.448116	8.826548	11.943247	11.904258	8.784635	11.141469	10.27263	14.921562	11.311748	6.539159	6.375039	11.990813	11.727495	10.099348	13.618386	11.386401	12.515946	13.362081	12.011577	11.560333	12.904258	10.965784	12.87229	16.192042	6.392317	7.686501	8.829723	10.975131	8.97728	11.926667
TCGA.IB.7645.01A	2.22047246	9.773139	12.533086	7.219169	9.878051	10.485829	10.138272	11.506803	9.495855	14.035916	10.543032	9.394463	10.429407	13.113742	9.59619	12.706712	11.341519	9.357552	9.379378	9.774787	8.276124	11.270295	11.338736	6.714246	11.77561	10.663558	14.534728	9.142107	7.247928	8.092757	11.653741	11.778898	10.567005	13.297346	10.593391	13.966596	12.47624	12.490099	12.045418	12.735768	9.782998	11.587309	15.20132	6.066089	2.807355	8.611025	11.308339	12.030322	10.226412
TCGA.IB.7646.01A	2.427224981	10.559377	11.542065	7.129283	9.689998	9.715962	10.822571	12.082814	7.994353	11.921097	10.409391	8.326429	9.306062	12.319672	8.768184	13.140031	10.937374	7.483816	8.144658	9.108524	7.383704	10.161132	10.152285	6.087463	11.528942	9.5216	15.204189	9.654636	3.321928	5.930737	11.298635	11.463013	10.810572	13.083479	10.554589	13.304066	11.833285	11.7657	12.401946	14.109341	8.326429	11.969387	15.432314	5.321928	5.044394	7.330917	11.532843	9.548822	10.304922
TCGA.IB.7649.01A	2.176849267	8.985842	11.410981	5.672425	9.438792	9.489848	9.473706	11.234817	8.48784	13.091766	10.016808	9.717676	9.670656	12.742309	8.507795	11.473198	10.690871	8.113742	8.154818	8.724514	7.312883	11.30777	10.632995	6.087463	10.059344	9.651052	13.289875	7.554589	6.392317	7.686501	11.34263	11.460968	9.207014	12.35011	10.184875	12.138272	11.754888	11.559377	11.59619	12.305777	9.076816	10.909143	14.777666	4.523562	4.584963	7.087463	10.320801	9.53333	10.67948
TCGA.IB.7651.01A	2.282987049	10.645658	12.174614	8.361944	10.708222	11.745674	11.256798	12.670656	10.499846	13.594558	12.855063	11.051209	11.400346	14.035315	10.475733	12.986375	12.395266	8.636625	11.95456	9.903882	8.353147	11.094078	12.207624	8.661778	11.256798	10.644758	15.000968	9.834471	6.375039	6.84549	14.080734	13.063732	11.482808	13.766322	11.708653	13.705308	13.125736	13.66278	12.633449	12.888933	10.542065	12.749031	16.712487	6.954196	8.686501	10.164907	10.398744	9.652845	11.439831
TCGA.IB.7652.01A	2.131392519	10.754052	12.759472	8.344296	10.886459	10.23721	11.053926	12.524542	10.583083	15.104394	11.643856	10.311748	10.011227	13.360161	10.642052	13.336646	12.180842	9.192293	7.507795	9.861087	8.72792	12.538916	11.394463	7.906891	10.675957	11.071462	14.876565	11.097374	7.721099	10.822571	11.718961	12.013323	12.344296	14.172974	11.043027	13.630608	13.139232	12.377753	12.269127	13.44022	10.674192	12.206404	16.517531	5.97728	5.392317	9.719389	12.302353	10.332037	11.381002
TCGA.IB.7654.01A	2.060818972	10.489848	12.084808	6.894818	10.684749	10.931476	11.367415	12.304066	10.078151	15.14051	11.964341	10.578373	9.984418	12.999648	10.360847	12.931661	11.385323	8.867279	8.826548	9.84235	8.204571	11.605016	12.064406	8.357552	11.616549	12.150699	15.180958	10.860311	7.577429	7.483816	11.997179	11.576012	11.831307	13.733439	11.391781	14.344573	13.201818	11.817383	12.069114	11.87075	10.377211	12.511259	15.541339	5.523562	0	10.153552	10.84549	9.990104	10.78136
TCGA.IB.7885.01A	2.167012108	11.322492	12.150065	8.573647	10.527477	10.030667	11.805744	12.060696	10.446049	12.961269	11.59619	10.538189	9.623881	13.725686	11.307201	12.469896	11.168045	10.518653	9.936638	9.629357	8.005625	11.043027	11.608255	7.629357	12.536247	10.221587	15.236986	11.624339	6.918863	7.348728	12.291746	11.379378	11.102632	13.141947	10.812979	13.135549	12.986375	12.083479	11.74945	12.765079	10.522582	13.039605	16.845576	6.584963	2	10.540128	11.364682	10.121534	9.483816
TCGA.IB.7886.01A	2.2169281	10.94398	11.562242	6.820179	10.95565	9.733015	11.802112	12.265908	9.584963	13.702173	11.241387	9.413628	11.110483	13.230621	9.85331	12.768391	12.238106	9.400879	10.477758	10.257388	7.813781	11.41838	12.318825	7.584963	12.071127	10.15861	14.447923	10.336507	6.209453	7.139551	12.559855	11.149747	10.463524	13.350387	10.326429	13.269127	12.47978	11.889504	11.474213	11.881114	9.890264	12.917559	15.518284	6.70044	8.562242	8.527477	12.628901	8.909893	10.933691
TCGA.IB.7887.01A	2.140863806	11.147841	12.246741	8.622052	10.621136	9.856426	11.429407	11.410451	10.634811	13.737459	11.072803	9.627534	9.346514	13.267665	10.370687	12.675516	11.863025	9.703904	9.047124	9.882643	7.748193	9.668885	11.34596	7.066089	11.522582	10.504819	14.67838	9.816984	7.483816	6.820179	11.513728	11.267372	10.592457	12.965604	10.205793	12.516685	12.936086	11.338736	11.152285	13.777769	10.534303	11.472183	16.219301	6.930737	2.807355	9.629357	11.392854	8.451211	11.058668
TCGA.IB.7888.01A	2.232964158	9.105909	11.809366	6.807355	9.60548	10.644758	9.103288	11.289443	8.933691	13.148477	10.575539	9.461479	9.871905	12.669771	9.202124	12.202736	10.522582	7.584963	6.820179	8.823367	8.625709	11.093418	10.540128	6.108524	10.975131	9.95565	13.449407	8.511753	5.70044	9.627534	10.199672	11.298063	10.352043	12.708006	10.73047	13.034627	12.604322	11.927037	11.824561	12.466586	9.149747	10.340963	14.736666	5.392317	5.247928	7.794416	9.667112	10.938844	10.23362
TCGA.IB.7889.01A	2.155553151	9.562242	10.468624	7.044394	10.290019	9.715962	11.953469	12.155767	9.61471	13.668553	11.409391	10.285402	9.878051	13.806147	9.691744	12.061034	10.990813	8.686501	9.283088	9.491853	8.224002	11.769425	11.414685	7.787903	10.562242	9.584963	14.209301	10.241983	5.70044	7.820179	11.261507	10.558421	10.752381	11.787086	10.138272	11.949462	12.941414	12.461991	11.060696	12.368506	9.971544	12.931107	15.393759	5.491853	6.129283	8.647458	11.800496	9.368506	9.829723
TCGA.IB.7890.01A	2.280121369	10.306062	12.130249	6.84549	9.42836	9.912889	9.748193	11.406736	9.403012	13.722274	11.348728	9.076816	9.686501	12.953833	10.127994	12.344018	10.569856	8.134426	6.72792	9.105909	7.748193	9.189825	10.314017	6.303781	11.685187	9.990104	14.31819	8.982994	6.022368	7.276124	11.035486	11.499348	10.164907	13.125091	10.227616	12.664225	11.597121	11.129283	12.009829	12.952195	9.326429	12.407799	15.694576	6	4.70044	9.204571	12.07481	9.774787	9.016808
TCGA.IB.7891.01A	2.224492079	9.686501	12.256504	6.794416	9.930737	10.706496	9.938109	11.892922	9.392317	13.404476	10.563196	9.705632	10.269127	13.315716	9.59619	12.374496	11.493855	8.84235	10.509775	9.413628	7.807355	11.705632	11.3548	7.011227	11.217352	10.537218	14.264663	8.599913	6.044394	8.554589	11.887221	11.709084	10.469642	13.23317	11.120886	12.995591	12.59968	12.242579	11.846274	12.876325	10.113742	11.454299	15.131334	5.285402	2.807355	8.396605	11.256209	10.11244	10.921841
TCGA.IB.7893.01A	2.461195348	9.409391	12.656648	7.643856	10.086136	10.857981	9.96145	11.357002	8.829723	12.547377	10.060696	8.813781	9.804131	13.080151	9.670656	13.161604	11.227014	8.741467	5.209453	9.245553	8.247928	8.611025	10.296916	6.507795	12.796648	11.217958	15.337029	7.507795	4.70044	6.643856	11.451726	12.290307	10.629357	13.625366	11.531869	13.691416	12.221285	12.3143	12.476999	12.056299	8.948367	12.131214	15.765985	6.584963	2.584963	8.238405	13.451984	10.496854	9.214319
TCGA.IB.7897.01A	2.230049641	9.717676	12.3592	7.78136	10.427313	10.869594	9.312883	11.47877	9.848623	14.232871	10.861862	9.121534	11.126059	13.412702	10.673309	12.546171	11.472691	10.285402	8.900867	9.523562	8.988685	10.791163	11.265029	6.108524	11.385323	11.245553	13.583083	6.97728	6.569856	9.583083	12.08514	12.426003	10.854868	13.860505	10.850968	14.284463	12.17742	12.200899	13.00088	13.809567	9.167418	10.612868	14.566232	7.228819	1.584963	8.503826	11.157347	12.573174	11.422065
TCGA.IB.8126.01A	2.081525539	9.301496	11.026523	6.658211	9.398744	9.876517	9.375039	11.332037	10.083479	12.753635	10.613789	10.395534	10.422065	13.206099	9.829723	11.578844	10.750707	9.174926	7.554589	9.164907	8.710806	12.007378	10.737247	6.169925	10.084808	9.535275	12.31713	8.569856	6	7.942515	10.554589	11.34596	10.262095	12.514468	9.577429	12.174926	11.709084	11.107217	11.13635	11.739781	9.748193	10.524542	13.83101	6.189825	0	8.61471	10.398744	10.375039	10.569856
TCGA.IB.8127.01A	2.109994592	11.659104	12.100334	7.857981	10.911392	10.576484	12.364408	12.8969	11.300353	13.924812	11.969387	11.043711	10.312883	14.299494	11.616089	13.31826	12.797864	9.759888	11.481295	10.40833	8.422065	12.227616	12.473706	9.157347	13.181773	11.578844	15.091931	12.369597	8.199672	6.84549	12.869208	11.459944	11.283667	14.141788	10.465566	13.857106	12.886268	12.6786	11.760304	13.161919	11.861087	13.139232	16.101237	7.813781	8.83289	10.204571	14.799079	9.647458	10.813781
TCGA.IB.A5SO.01A	2.056116934	11.01402	11.258566	7.686501	10.207014	9.782998	12.045418	12.12121	11.493855	14.127672	12.476999	10.579316	9.78136	13.987797	11.797256	12.343741	11.244364	9.951285	11.282509	9.73471	8.134426	11.365776	11.254438	7.930737	11.176796	11.536247	13.182705	11.798472	7.994353	8.84549	12.435149	11.329796	10.881114	12.809969	9.862637	13.530528	12.570567	12.23002	11.601307	12.460712	11.511753	12.605016	15.709138	8.016808	5.554589	10.273796	11.371232	10.365229	10.310613
TCGA.IB.A5SP.01A	1.978066799	8.442943	10.036174	8.299208	9.73471	9.372865	11.797662	12.638888	11.007027	13.856717	11.54593	11.04576	10.096715	13.275252	10.849405	11.772727	11.41996	9.228819	10.482808	9.129283	6.539159	11.703038	12.090112	8.243174	7.787903	8.189825	14.146171	13.18379	5.554589	9.226412	11.122181	8.689998	10.372865	12.027215	10.649256	9.912889	12.60733	12.052228	9.353147	12.431236	11.107871	13.27874	16.161348	6.820179	3	10.278449	8.569856	7.276124	10.78627
TCGA.IB.A5SQ.01A	2.18384421	11.299208	11.176796	7.247928	9.682995	10.108524	10.208234	11.771902	10.843136	12.94581	10.72707	9.902375	9.422065	13.718747	11.04029	11.941048	10.41996	8.33985	10.390169	9.581201	7.330917	9.228819	10.544964	6.97728	12.127027	10.060696	13.327974	10.741467	6.491853	9.654636	11.652845	11.365776	10.979425	12.390438	10.5216	13.358239	12.173365	12.129605	11.835656	12.683214	11.22581	11.57033	15.422525	6.459432	2	9.726218	11.67904	10.115044	9.958553
TCGA.IB.A5SS.01A	2.286773758	12.62022	11.896332	7.426265	10.005625	9.575539	11.013323	12.323055	10.472691	13.141469	11.265029	10.238405	9.142107	13.427706	11.371232	12.114718	11.275543	8.174926	10.349834	9.566054	7.936638	9.848623	10.567005	8.108524	12.794822	9.707359	14.642503	11.088126	5.285402	5.906891	10.778898	10.863412	10.708222	12.75968	10.839204	14.258566	12.163335	12.145295	12.485326	13.143861	10.41257	14.088291	16.448229	6.539159	3.70044	9.714246	12.66822	9.121534	10.117643
TCGA.IB.A5ST.01A	2.139462682	11.588246	11.066762	8.092757	9.890264	10.26092	9.921841	11.620678	10.890264	13.106072	11.734286	10.328675	9.575539	13.441647	10.748193	12.06002	10.850968	8.577429	9.461479	9.238405	8.430453	11.485326	11.200286	7.554589	12.054604	10.707359	12.843921	9.592457	7.011227	7.813781	10.571753	10.788718	10.866506	12.31826	10.441907	12.895197	12.513481	11.665336	11.365229	10.949097	11.372321	10.820977	15.14418	6.954196	12.27932	9.808964	10.053926	10.921841	10.00422
TCGA.IB.A6UF.01A	2.029860183	10.85331	10.390169	8.134426	9.797662	9.011227	11.552189	12.264736	10.5727	12.314583	12.060696	10.516685	9.219169	14.114718	11.938844	12.160187	11.100005	9.634811	9.48784	8.876517	8.33985	11.152285	10.641149	8.927778	10.855647	7.900867	13.367961	10.203348	6.754888	10.740624	10.728771	10.337622	9.79604	12.398744	9.346514	12.46378	11.969387	11.831703	10.535275	12.190133	10.689998	12.314866	16.420668	7.383704	5	9.981567	11.884934	7.665336	10.725366
TCGA.IB.A6UG.01A	1.960283773	10.569856	10.310613	7.247928	10.108524	8.909893	11.883025	11.734286	10.637531	12.831307	11.800496	10.724514	9.5157	14.217125	11.074141	11.492855	10.168672	9.758223	9.612868	9.661778	6.857981	11.834471	10.637531	8.930737	9.968667	8.144658	13.162549	10.748193	5.97728	6.459432	10.182394	10.600842	9.923327	11.879966	9.377211	12.740835	12.050869	10.588715	10.187352	11.473706	11.30321	13.632995	15.203883	7.285402	3.459432	9.627534	13.662891	8.247928	9.994353
TCGA.IB.A7LX.01A	2.081794887	12.414157	10.228819	8.434628	9.758223	9.269127	12.244364	11.675075	10.869594	13.800293	11.722381	10.186114	9.280771	14.838318	11.515207	12.141788	10.747354	9.485829	9.61471	10.078151	6.149747	9.779719	11.338736	8.573647	12.476999	8.442943	13.210367	11.005625	5.906891	8.447083	12.285691	10.284246	10.773139	12.650827	9.529431	11.199672	11.761136	11.321928	10.877284	11.50928	10.970106	12.994177	15.703741	7.721099	7.055282	9.459432	13.224906	7.139551	9.738092
TCGA.IB.A7M4.01A	2.182733851	11.555548	9.726218	7.73471	9.773139	8.471675	11.700006	11.301496	10.723661	12.878626	11.508785	10.228819	9.375039	13.290595	10.941048	11.481799	10.941781	9.144658	10.841564	10.088788	6.228819	10.932215	11.124768	9.292322	10.473706	7.285402	13.384919	11.189207	5.61471	5.584963	11.044394	8.864186	9.495855	11.771489	9.988685	10.815383	12.33539	11.22581	9.945444	13.845784	11.03686	12.576012	16.292088	7.179909	4.247928	10.147205	13.355351	7.948367	9.939579
TCGA.IB.AAUM.01A	1.892271283	9.092757	9.896332	7.375039	9.108524	8.951285	9.326429	12.312599	10.349834	12.553389	11.09869	10.507795	9.878051	14.215457	10.726218	11.192293	10.154818	9.885696	9.238405	8.888743	7.748193	12.072468	10.937374	7.33985	9.469642	9.002815	11.741046	9.294621	6.044394	8.016808	10.721099	10.222795	10.052568	11.690435	9.513728	11.082149	11.898979	10.815383	10.354249	11.448633	10.403012	10.701306	14.145693	6.84549	2.584963	8.97728	9.278449	8.921841	10.321928
TCGA.IB.AAUN.01A	2.183406185	11.276706	10.563196	6.83289	9.348728	8.903882	11.071462	11.98335	10.47472	13.385458	11.483816	9.710806	9.645658	13.056638	10.560333	11.618386	10.103288	9.368506	7.451211	8.78136	7.276124	10.791977	10.458407	8.294621	11.036174	9.537218	13.054774	11.121534	6.507795	7.807355	11.043027	10.376125	10.236014	12.30777	9.577429	11.16365	11.460456	11.217352	10.343186	12.21128	9.896332	12.534789	15.360196	7.303781	6.84549	9.326429	10.749869	8.348728	10.192293
TCGA.IB.AAUO.01A	2.022555078	9.929258	10.86496	8.179909	9.348728	8.592457	11.495855	11.644307	11.091435	13.876133	12.56653	10.564149	7.954196	13.881974	11.755722	11.294621	9.647458	10.211888	10.187352	9.513728	6.754888	10.371777	11.101319	7.67948	11.083479	7.774787	12.735768	11.718533	6.882643	5.70044	11.44035	11.351491	11.459432	11.920725	9.739781	10.665336	12.745044	10.563196	10.564149	10.431498	11.598518	12.49035	16.050146	8.317413	4.392317	10.287712	12.347898	6.807355	9.768184
TCGA.IB.AAUP.01A	2.196580654	10.371777	11.543515	7.707359	10.301496	10.168672	9.558421	11.598983	11.068106	13.490976	11.691307	10.131857	9.884171	13.389766	11.047806	11.773963	10.611025	9.887221	10.414685	9.299208	8.199672	11.655083	10.878051	7.954196	12.605942	11.268542	12.380461	9.884171	8.519636	9.383704	10.299208	11.140191	10.672425	12.547136	10.354249	13.054096	12.410981	11.935533	11.560333	11.498849	11.471167	11.270879	15.138552	8.247928	9.988685	10.048487	10.866506	10.921097	10.454299
TCGA.IB.AAUQ.01A	2.037925684	10.239599	9.882643	7.820179	9.199672	9.199672	10.778077	11.576012	10.168672	12.401946	10.99506	9.566054	8.592457	12.896143	11.144021	11.114393	10.183635	9.245553	11.249706	8.810572	7.426265	10.522582	10.353147	7.851749	10.383704	9.83289	12.260626	8.794416	6.820179	7.748193	11.159871	11.095397	9.744834	11.819381	9.266787	11.143383	12.308339	11.240791	10.642954	12.287424	10.267957	12.054604	15.647908	7.330917	10.209453	9.436712	10.787903	8.463524	9.879583
TCGA.IB.AAUR.01A	2.073012286	10.98014	11.751544	7.78136	9.831307	9.707359	9.682995	11.284824	11.757807	13.124283	12.000352	10.172428	9.929258	14.024361	11.333714	11.60733	10.164907	11.252074	9.579316	9.368506	8.592457	11.65955	10.666224	7.813781	12.92277	10.567005	11.835261	9.79279	8.451211	8.569856	9.710806	11.271463	10.95565	12.567243	10.098032	12.860311	12.382084	11.782998	11.423641	11.134426	11.930737	10.538189	14.773036	8.049849	2.807355	10.178665	10.518653	12.455841	9.461479
TCGA.IB.AAUS.01A	2.168101113	10.986553	12.250891	7.658211	9.746514	9.984418	10.143383	12.491101	11.207014	11.98014	11.347621	10.610102	9.546894	13.839401	11.288289	11.741888	10.507795	9.954196	9.027906	9.994353	8.204571	10.492855	10.969387	7.483816	11.724514	9.638436	13.228217	10.049849	6.375039	7.467606	10.047124	11.042343	10.490851	12.524297	9.854868	12.867665	12.635265	12.860893	11.161132	12.06002	11.375039	11.891024	15.415181	7.139551	6.882643	10.863412	11.21128	9.768184	9.317413
TCGA.IB.AAUT.01A	1.958324866	10.43567	10.62022	7.61471	9.611025	9.42836	10.317413	11.971544	10.639341	12.720672	11.106563	10.534303	9.590587	13.517546	10.943247	11.381002	10.878817	9.535275	9.932215	9.243174	7.531381	12.154185	10.98014	7.189825	10.447083	9.672425	12.6416	8.787903	6.426265	8.503826	9.902375	11.149112	9.686501	12.170551	9.584963	11.789941	12.292897	11.870365	11.271463	11.767357	10.914385	10.947637	14.978219	6.820179	2.584963	10.022368	10.323055	8.988685	10.171177
TCGA.IB.AAUU.01A	2.049159921	10.543032	10.340963	8.317413	10.026523	9.17742	11.469133	11.922584	10.495855	13.290739	11.658658	10.613789	9.839204	13.438922	10.982994	12.306347	11.830119	10.660887	11.499348	9.594325	7.794416	12.262389	11.98513	8.455327	10.856426	9.214319	15.395635	11.754052	6.83289	7.400879	11.80816	10.361944	10.804938	12.697836	9.739781	11.962535	12.416006	11.055282	10.702173	12.095067	10.358651	12.640245	16.383299	7.693487	5.209453	9.874981	12.341241	8.668885	11.152919
TCGA.IB.AAUV.01A	2.189077559	10.881879	12.718747	8.247928	10.043027	11.17555	9.5216	12.13635	11.415742	12.411511	11.27903	10.195987	10.192293	13.753948	11.60733	12.096715	10.467606	9.501837	8.33539	9.794416	8.918863	11.011227	10.549785	7.033423	12.080484	11.992584	12.97298	8.523562	6.942515	8.204571	10.588715	11.588246	10.471675	12.899546	10.263269	13.790552	12.510764	12.806952	12.188589	12.879009	11.101976	10.508785	14.895717	7.266787	0	10.452241	12.071798	11.82893	9.948367
TCGA.IB.AAUW.01A	1.961925533	10.398744	10.963619	8.113742	10.032046	9.78136	10.725366	12.010178	10.990813	13.976564	11.494856	11.03686	10.673309	14.439701	11.322492	11.994707	11.350387	10.70044	10.049849	9.552669	9.142107	12.600842	11.856815	7.894818	10.224002	9.575539	13.827442	9.899357	7.199672	9.459432	12.038919	11.718105	10.737247	12.968127	10.58684	12.96145	12.674634	11.365776	11.567005	12.584023	11.202736	12.318825	14.792231	7.499846	2	9.531381	10.002815	11.221587	11.151017
TCGA.L1.A7W4.01A	2.195302687	11.133142	11.630722	7.864186	9.960002	9.090112	12.294908	12.622052	10.094078	12.715962	10.633903	10.198445	9.269127	15.337064	11.866893	12.371777	11.092757	9.988685	9.581201	9.548822	5.72792	10.555548	11.464546	8.994353	10.995767	8.118941	13.765286	10.703904	10.098032	5.044394	12.390169	10.082149	9.388017	13.248224	10.953469	12.316564	11.552669	11.174926	10.23721	12.575539	11.05596	10.756556	16.81462	7.754888	3.906891	10.442944	11.176173	9.116344	11.6515
TCGA.LB.A7SX.01A	1.975473167	11.310045	10.178665	8.915879	9.631177	9.834471	12.113091	11.323055	10.456354	14.968127	12.611255	9.672425	10.461479	13.909424	10.784635	11.884934	11.944712	10.164907	6.285402	8.942515	7.159871	10.631177	11.722808	8.61471	9.667112	7.357552	13.527966	12.039947	6.754888	10.333155	9.194757	10.97728	10.376125	11.715104	9.982994	10.905387	12.780335	11.256798	9.147205	10.864186	11.094078	11.876901	15.341588	8.569856	13.231671	9.638436	10.04029	6.918863	11.076148
TCGA.LB.A8F3.01A	1.911252839	11.298635	8.936638	7.741467	9.426265	8.271463	11.762797	12.453528	11.167418	11.92407	11.342075	10.53333	9.491853	14.891879	10.868051	12.455584	10.844706	9.076816	8.857981	9.049849	7.539159	11.88684	11.227014	7.794416	10.61471	7.994353	11.995414	12.244661	6.247928	5.087463	10.191059	9.920353	10.800091	11.372865	9.33985	11.689561	12.333155	10.785452	10.398744	11.705632	11.756973	9.84549	15.789534	7.219169	0	9.702173	9.116344	6.584963	9.625709
TCGA.LB.A9Q5.01A	2.08652951	8.974415	10.134426	6.33985	8.721099	8.330917	9.342075	11.304351	9.754888	11.449149	10.191059	9.912889	8.921841	12.852334	9.905387	10.814582	9.776433	9.346514	8.049849	8.189825	7.169925	11.188589	10.239599	7.266787	9.296916	8.308339	14.434302	9.471675	5.906891	7.33985	10.122828	9.79279	9.475733	11.239002	8.721099	10.906139	11.61517	10.567956	9.930737	11.78177	9.94398	10.875749	14.656592	5.491853	3.807355	8.696968	9.722808	8.087463	9.147205
TCGA.M8.A5N4.01A	2.053007883	10.426265	11.288289	6.554589	9.262095	8.558421	11.666224	11.27263	10.632995	12.182394	11.519145	9.665336	8.894818	13.373409	11.110483	11.695663	10.762382	9.929258	10.195987	8.971544	6.022368	8.988685	11.202736	8.864186	11.622509	9.202124	14.375583	11.032046	5.72792	4.643856	11.879966	9.813781	9.162391	12.327272	9.609179	12.593158	11.932584	11.139551	10.5216	11.606868	10.288866	13.160974	16.204151	7.257388	5.129283	10.108524	10.601771	7.918863	9.068778
TCGA.OE.A75W.01A	1.936065326	11.160502	9.287712	8.299208	9.554589	7.629357	12.134426	12.738515	11.553629	13.171646	12.133784	11.786678	8.280771	13.973877	11.98014	10.854089	10.098032	10.566054	9.791163	9.475733	7.434628	11.990459	11.581201	9.696968	9.337622	8.562242	11.227014	13.307912	6.658211	6.189825	9.187352	9.465566	11.434107	10.710806	8.867279	10.037547	12.319954	11.612868	9.758223	11.050529	11.905763	12.627078	16.436289	8.455327	7.400879	10.246741	10.821774	7.636625	9.469642
TCGA.PZ.A5RE.01A	2.048050878	10.945444	11.323055	7.546894	9.829723	9.455327	12.57908	12.812979	11.129927	12.845098	12.540612	11.357552	9.047124	13.579434	11.363587	11.621594	11.338179	10.389094	9.97298	10.139551	7.426265	11.704336	12.135068	9.571753	10.78627	9.296916	13.79279	13.313166	6.658211	7.294621	11.92407	9.571753	10.664447	12.023754	9.601771	11.490851	12.833285	12.17149	10.333155	11.81338	11.520128	12.768184	16.475797	7.851749	3.584963	10.047124	11.715533	7.651052	9.991522
TCGA.Q3.A5QY.01A	2.087527789	10.354249	10.796851	7.629357	9.729621	9.493855	9.988685	11.449665	11.56081	13.157031	11.991876	10.5216	9.636625	13.091766	11.011227	10.886459	9.771489	9.407268	9.847057	8.918863	7.714246	11.386401	10.721099	7.475733	12.399812	9.652845	11.730045	9.818582	7.61471	8.262095	9.741467	10.063395	10.814582	11.832494	9.905387	11.929258	12.52821	11.984774	10.733015	11.016808	11.673751	11.29978	14.963528	7.584963	10.556506	9.98014	11.050529	10.925554	8.84549
TCGA.Q3.AA2A.01A	1.981298002	10.378295	9.741467	7.159871	8.754888	8.092757	10.917372	11.602699	10.873444	11.986198	11.107871	10.915132	8.823367	13.846372	10.790349	10.769011	10.302639	9.672425	10.405141	8.60733	8.174926	10.923327	10.851749	8.651052	10.012625	8.523562	12.374224	11.655978	6.988685	6.475733	11.129283	8.948367	10.172428	11.398209	10.111136	10.949097	11.892163	10.945444	9.071462	11.392854	10.663558	11.399812	15.232571	7.442943	1.584963	9.172428	11.372321	7.475733	9.103288
TCGA.RB.A7B8.01A	2.076733477	9.250298	10.047124	8.204571	9.134426	8.804131	10.714246	11.392317	10.900867	12.553629	11.78177	10.916626	9.124121	14.348797	11.481295	11.449149	10.342075	9.105909	10.849405	8.882643	8.303781	10.989394	10.797662	8.854868	11.513234	9.556506	12.507299	11.129927	7.774787	7.375039	10.788718	10.469642	10.465566	11.638436	9.649256	11.543515	12.776022	11.164278	10.939579	10.791977	10.764042	11.61471	15.560064	6.78136	2.321928	9.768184	11.687376	8.455327	9.501837
TCGA.RB.AA9M.01A	2.068051252	9.537218	9.862637	7.539159	9.918863	9.857981	11.047806	11.749869	10.670656	13.883598	11.124768	10.497852	9.941048	13.565459	11.23002	12.288866	11.295195	9.816984	10.473706	9.575539	7.942515	11.097374	11.358102	7.912889	11.714675	9.83289	14.06078	11.23002	7.055282	9.131857	12.81017	11.200899	10.7657	12.915879	10.005625	12.025486	12.115044	10.946906	11.595257	13.042685	11.267957	12.579316	15.088333	7.199672	7.714246	9.48784	12.121534	9.53333	10.5216
TCGA.RL.AAAS.01A	2.101482077	10.355351	9.712527	7.622052	9.672425	9.539159	10.584962	12.076816	10.616549	13.082482	11.115694	10.694358	9.499846	13.761136	10.367415	10.943247	10.510764	8.629357	9.436712	9.23362	8.696968	11.558421	11.214926	7.375039	10.47877	9.469642	12.476999	9.885696	6.794416	7.491853	10.497852	10.859535	9.618386	11.409921	9.517669	12.161762	12.631404	11.555548	11.060696	11.895575	11.133784	11.818982	15.03819	7.087463	2	9.894818	10.209453	10.467606	9.939579
TCGA.S4.A8RM.01A	1.868683383	8.459432	10.592457	7.930737	9.79604	9.116344	11.347068	12.054265	11.128639	13.812478	11.569856	11.023061	10.828136	13.598169	10.246741	12.771489	12.012974	10.148477	11.971544	10.080818	7.266787	12.684968	12.150382	9.467606	10.195987	8.903882	14.418248	12.796851	7.400879	8.936638	12.516931	9.35975	10.849405	13.160974	11.671983	10.686501	11.475733	11.183635	9.882643	12.398744	10.39339	13.48369	15.314937	8.353147	1	9.808964	10.777255	7.714246	12.27932
TCGA.S4.A8RO.01A	2.167863001	10.721099	10.207014	7.330917	9.932215	9.337622	10.929258	12.313733	10.992938	11.625252	10.675957	10.965063	11.157347	13.608139	10.975848	12.182705	10.964341	9.541097	9.459432	9.461479	9.392317	11.249113	11.15861	8.566054	11.111788	9.011227	14.757807	11.225207	9.61471	6.285402	11.475227	9.590587	11.101319	12.505067	11.896711	14.593099	11.902375	11.668885	10.026523	11.813781	10.709945	13.078818	16.222889	7.076816	6.087463	8.707359	12.194141	8.189825	9.67948
TCGA.S4.A8RP.01A	1.924992434	9.632995	10.492855	7.348728	9.409391	9.154818	11.135709	11.637078	11.11244	13.117805	10.822571	10.636625	9.654636	14.123313	11.015415	11.763627	10.810572	10.733015	10.748193	9.78627	8.361944	11.730895	11.300924	8.83289	10.917372	9.665336	12.709945	12.126059	7.857981	8.400879	11.356452	10.460456	10.738937	12.531869	9.714246	11.61517	12.112114	11.032735	10.828136	11.743993	11.055282	11.915879	14.966415	7.686501	6.066089	9.328675	11.421539	8.754888	10.579316
TCGA.US.A774.01A	2.104725877	10.571753	11.531869	7.912889	10.100662	10.293472	10.715962	11.8009	10.640245	13.504447	11.386401	10.595257	10.101976	13.805744	11.174302	11.80292	10.835261	9.960002	9.5157	9.97871	8.164907	11.844706	11.588715	8.184875	11.935165	10.357552	13.960726	10.210671	6.84549	7.988685	10.330917	11.133784	10.582142	12.534546	10.23721	12.353423	12.799079	11.918491	11.152919	11.907266	10.997885	12.184565	15.46116	6.794416	4.643856	10.265615	11.549785	9.447083	10.687376
TCGA.US.A776.01A	2.027270943	10.361944	8.787903	8.483816	9.560333	8.033423	12.928518	12.171802	10.934428	13.753844	11.468115	10.447083	8.413628	14.592223	10.957102	12.410451	11.631632	10.787903	8.507795	10.486835	5.392317	13.105254	13.198599	9.131857	7.507795	8.67948	11.091435	12.005975	2	10.199672	10.307201	10.957828	11.817383	11.867279	9.453271	9.044394	13.711344	9.142107	7.851749	7.531381	11.921097	9.564149	15.241797	8.312883	6.714246	9.562242	10.312883	6.965784	9.501837
TCGA.US.A779.01A	1.795946564	8.417853	8.543032	7.857981	9.457381	8.303781	11.290595	12.461224	11.152285	14.436126	11.637983	11.723661	9.317413	13.716819	11.078151	10.70044	10.723661	9.946906	10.266787	9.611025	9.057992	12.166791	11.941048	9.405141	8.262095	7.179909	12.845294	12.103288	8.912889	6.942515	10.47877	9.111136	10.197217	11.027906	9.68825	9.221587	12.960726	11.016112	9.364135	11.435149	11.316282	13.319672	15.50547	7.707359	1	9.442943	11.204571	7.266787	10.080818
TCGA.US.A77E.01A	1.925532037	11.3592	10.728771	7.569856	9.899357	9.118941	12.535275	12.70174	11.147841	13.979336	11.979782	10.987975	10.027906	13.692616	11.344851	12.023408	11.656872	9.95565	12.520373	9.691744	7.5157	11.980497	12.604553	8.113742	11.186114	9.856426	13.355626	11.50134	5.857981	6.569856	11.866893	10.613789	10.525521	12.710376	10.307201	12.61494	12.50308	11.100005	11.267957	11.756973	11.174302	12.742941	15.781104	7.965784	4.584963	10.109831	11.576012	8.531381	10.489848
TCGA.US.A77G.01A	1.912710545	9.113742	10.725366	8	9.584963	9.337622	10.971544	12.111788	10.376125	13.975938	12.48784	11.465566	9.442943	13.523194	11.423641	12.019243	11.656872	10.95565	8.535275	9.632995	7.159871	12.933322	11.647458	9.864186	7.651052	7.97728	14.31515	12.053926	7.672425	7.294621	11.291746	9.58684	10.75739	12.595257	10.725366	11.319672	12.147841	11.291746	9.383704	12.051889	10.595257	12.243472	15.564328	7.499846	1	9.558421	10.214319	7.169925	10.964341
TCGA.US.A77J.01A	2.101810378	10.325305	9.463524	7.73471	9.625709	9.394463	10.565102	11.687376	10.878817	12.429145	11.218563	10.278449	9.074141	13.736508	10.914385	10.62022	9.583083	8.945444	9.936638	8.873444	7.942515	11.236014	10.715104	6.954196	11.3548	8.84549	11.512247	8.83289	6.965784	9.027906	9.552669	10.164907	10.658211	11.27263	9.739781	11.804534	12.231221	11.754052	10.613789	11.978353	11.41257	11.170551	14.739833	6.72792	1.584963	9.686501	10.091435	10.912889	8.686501
TCGA.XD.AAUG.01A	2.041967757	9.668885	10.258566	7.228819	9.095397	10.026523	9.449149	11.189825	10.208234	12.637078	10.513728	9.546894	9.413628	13.099841	11.043711	11.217352	9.575539	9.285402	8.417853	8.738092	8.511753	10.131857	10.082149	6.491853	10.598052	11.548822	11.833681	8.451211	5.882643	8.714246	9.83605	11.165535	10.267957	12.28164	9.459432	13.117481	11.702173	11.354249	11.776022	12.163021	9.954196	9.990104	14.443591	6.442943	1.584963	9	10.16365	11.387479	9.463524
TCGA.XD.AAUH.01A	2.031843802	10.216746	11.060696	7.942515	9.453271	9.189825	9.693487	11.459432	10.451211	13.41917	11.166791	9.926296	10.063395	13.501713	11.227014	11.488342	10.095397	9.134426	9.17742	9.396605	7.569856	10.534303	11.181773	6.820179	11.120886	9.952741	12.426003	9.269127	7.149747	8.826548	10.427313	10.962173	10.724514	12.269419	9.837628	12.951467	11.608255	11.565102	11.797256	12.822969	10.269127	11.304351	14.497353	7.108524	2.584963	9.197217	10.640245	11.954923	9.280771
TCGA.XD.AAUI.01A	2.088435835	10.692616	10.208234	8.463524	9.995767	10.095397	10.807355	12.116344	10.509775	13.019069	11.485326	10.492855	9.319672	13.439441	11.011227	11.606405	10.486835	9.407268	9.164907	9.216746	7.761551	10.916626	11.747773	8.005625	12.142107	9.645658	13.590002	10.318543	6.459432	7.912889	10.99223	10.38694	10.200899	12.037204	10.364135	12.011577	12.043711	11.262095	10.86496	12.702606	10.126704	12.038576	15.680744	7.988685	5.754888	9.129283	12.079151	9.949827	9.571753
TCGA.XD.AAUL.01A	2.038199636	11.352595	10.737247	7.159871	9.897845	10.041659	11.801304	12.029287	11.04576	12.960183	11.989749	10.654636	9.511753	13.596423	11.707359	11.820179	11.503329	10.181152	9.900867	9.900867	8.257388	10.368506	11.425216	8.577429	12.206099	10.669771	14.216746	11.171802	5.97728	7.266787	12.62799	10.818582	10.308339	12.260332	9.590587	13.188743	12.563196	11.868437	11.507299	12.504819	10.44398	12.703255	15.985731	7.108524	7.434628	10.425216	11.807355	8.647458	10.063395
TCGA.XN.A8T3.01A	2.13511639	10.556506	11.051209	7.918863	9.642052	9.273796	11.101976	12.251778	10.382624	12.523807	10.903129	10.416798	9.398744	13.824263	11.79279	11.435149	10.398744	10.258566	7.741467	9.495855	7.044394	11.69218	10.466586	7.577429	12.421013	10.109831	13.302068	8.209453	6.442943	7.312883	9.5157	11.070121	10.032046	12.164907	9.665336	12.460968	12.11244	11.482304	11.251482	13.048146	11.371777	10.546894	15.299566	7.61471	0	9.709084	12.935533	9.370687	10.352043
TCGA.XN.A8T5.01A	2.099667027	9.97728	11.290019	7.076816	9.271463	10.220378	10.687376	11.20396	10.769838	13.206709	11.296916	9.319672	9.631177	13.216897	10.827343	11.401413	10.246741	9.392317	8.870365	8.957102	7.882643	10.453271	10.04576	6.491853	11.426265	9.197217	12.52601	10.336507	7.451211	8.361944	10.262095	11.17742	10.740624	12.061034	9.703904	13.111299	11.663113	11.40886	11.364135	11.529431	10.78136	11.474213	14.731796	6.72792	4.807355	9.791163	10.54593	11.251482	10.522582
TCGA.YB.A89D.01A	2.076330819	10.874213	10.622967	7.714246	9.529431	9.264443	10.703904	11.890264	10.816984	13.088291	11.068778	10.279611	9.47978	13.604206	11.165535	11.651052	10.930737	9.063395	10.409391	9.392317	8.060696	11.012625	11.631177	7.807355	10.920353	10.85253	13.84784	11.673309	7.434628	8.159871	11.005625	10.692616	9.902375	12.139871	9.932215	12.468115	12.297489	11.564626	11.400879	12.33985	10.94398	11.409921	15.98159	6.714246	4.321928	9.627534	11.062721	9.259743	9.876517
TCGA.YH.A8SY.01A	2.174968506	11.761551	11.317978	8.164907	9.219169	9.082149	10.98513	11.67772	10.471675	12.70973	11.545447	9.503826	8.686501	13.736825	11.391781	11.803324	10.183635	9.411511	8.405141	8.405141	7.303781	9.651052	10.823367	7.266787	11.538674	8.682995	13.516685	11.47472	8.108524	5.491853	8.894818	10.726218	10.361944	12.115369	10.026523	10.8009	12.220076	11.209453	10.59619	11.021674	10.554589	11.191676	15.693596	7.546894	10.344296	9.531381	11.403012	7.84549	8.603626
TCGA.YY.A8LH.01A	1.87407347	9.581201	9.139551	7.839204	10.121534	8.366322	11.952013	12.009479	11.366869	13.032907	11.574594	11.497353	9.529431	14.268981	10.826548	12.242281	11.375039	10.751544	11.752799	9.876517	6.303781	12.098032	11.555548	10.049849	11.547377	7.426265	13.650266	13.416666	7.826548	6.672425	9.733015	9.174926	10.773139	12.129605	10.601771	10.636625	11.908393	10.577429	8.562242	11.249706	11.900489	12.523072	16.660734	7.686501	8.266787	10.02098	11.952013	7.044394	10.516685
TCGA.Z5.AAPL.01A	2.201965139	10.00422	10.863412	7.209453	9.97298	9.162391	10.342075	10.813781	11.070121	12.929443	11.550266	9.562242	10.087463	13.159556	10.440869	11.205182	10.324181	10.865733	9.618386	8.519636	6.554589	11.252074	10.794416	6.754888	12.518899	8.882643	11.830119	9.287712	7.918863	9.324181	10.148477	9.927778	10.448116	12.12735	9.861087	12.982815	11.816584	11.329796	10.776433	10.827343	10.917372	10.293472	14.680854	8.016808	5.491853	9.245553	10.431498	11.305492	9.278449
[truncated: 1,042 more columns]
