# Supplementary material for: Transcriptome and Lipidomic Analysis Suggests Lipid Metabolism Reprogramming and Upregulating SPHK1 Promotes Stemness in Pancreatic Ductal Adenocarcinoma Stem-like Cells
Source: Metabolites. 2023 Nov 4;13(11):1132. doi: 10.3390/metabo13111132 (PMC10673379; doi:10.3390/metabo13111132)
Supplement: Supplementary file 1 [file metabolites-13-01132-s001.zip › Table S10 KEGG enrichment results of differential expressed LMRGs between patients with high and low stemness indices by the top 1_3 and the bottom 1_3 of indices (n = 58).txt]

ID	Description	GeneRatio	BgRatio	pvalue	p.adjust	qvalue	geneID	Count
hsa00564	hsa00564	Glycerophospholipid metabolism	15/137	99/8579	3.55491938482067e-11	7.64307667736444e-09	6.06207305622051e-09	PEMT/PLPP5/MBOAT7/ETNK2/CDS2/PLA2G4D/PLA2G12A/PLA2G4A/GPD1/PLD3/PTDSS2/PLA2G3/LCLAT1/PLA2G2F/DGKE	15
hsa00565	hsa00565	Ether lipid metabolism	9/137	50/8579	7.46281531576891e-08	8.02252646445158e-06	6.36303200607665e-06	TMEM86B/ENPP2/PLA2G4D/PLA2G12A/GDPD1/PLA2G4A/PLD3/PLA2G3/PLA2G2F	9
hsa00591	hsa00591	Linoleic acid metabolism	7/137	30/8579	3.40304374808875e-07	2.39308352201687e-05	1.89806379714435e-05	CYP3A4/PLA2G4D/PLA2G12A/CYP2C8/PLA2G4A/PLA2G3/PLA2G2F	7
hsa00590	hsa00590	Arachidonic acid metabolism	9/137	61/8579	4.45224841305465e-07	2.39308352201687e-05	1.89806379714435e-05	ALOX12B/EPHX2/PLA2G4D/PLA2G12A/CYP2C8/PLA2G4A/PLA2G3/PLA2G2F/PTGIS	9
hsa00140	hsa00140	Steroid hormone biosynthesis	8/137	62/8579	5.63721595696744e-06	0.0002424002861496	0.000192258733690258	UGT2B11/CYP3A4/UGT1A6/HSD17B1/HSD11B1L/UGT2B4/STS/SRD5A1	8
hsa00592	hsa00592	alpha-Linolenic acid metabolism	5/137	26/8579	4.84766693663782e-05	0.00173708065229522	0.00137775797146549	PLA2G4D/PLA2G12A/PLA2G4A/PLA2G3/PLA2G2F	5
hsa00830	hsa00830	Retinol metabolism	7/137	68/8579	9.77976879560655e-05	0.00300378613007916	0.00238243991712521	UGT2B11/CYP3A4/UGT1A6/CYP2C8/CYP2W1/UGT2B4/CYP2S1	7
hsa04979	hsa04979	Cholesterol metabolism	6/137	51/8579	0.00014830904975097	0.00398580571205732	0.00316132448153383	APOH/ANGPTL3/VAPB/LRP2/LDLRAP1/NCEH1	6
hsa00600	hsa00600	Sphingolipid metabolism	6/137	53/8579	0.000184179383353923	0.00439984082456593	0.00348971463196906	CERS1/SMPD1/CERK/ENPP7/GBA2/CERS4	6
hsa01212	hsa01212	Fatty acid metabolism	6/137	57/8579	0.000276310499842735	0.00579523600038202	0.00459646625244498	ACSL6/ELOVL4/CPT1C/PPT2/ELOVL2/HACD4	6
hsa04931	hsa04931	Insulin resistance	8/137	108/8579	0.00031712685365714	0.00579523600038202	0.00459646625244498	MLXIPL/AGT/SLC27A5/TRIB3/PRKAG1/PRKCB/ACACB/CREB1	8
hsa04714	hsa04714	Thermogenesis	12/137	232/8579	0.000323455032579461	0.00579523600038202	0.00459646625244498	ACSL6/PRKAG1/CPT1C/ATP5MC2/SMARCD3/SMARCD1/ATP5MC1/CREB1/TSC1/NDUFS6/ATP5F1A/ATP5F1B	12
hsa05415	hsa05415	Diabetic cardiomyopathy	11/137	203/8579	0.000389116891373908	0.00643539474195309	0.00510420537672657	PDK3/AGT/PDK4/ATP5MC2/PRKCB/ATP5MC1/NCF1/NDUFS6/ATP5F1A/ATP5F1B/NCF4	11
hsa04911	hsa04911	Insulin secretion	7/137	86/8579	0.000427141300473415	0.00655966997155602	0.00520277373508972	VAMP2/PCLO/PRKCB/GIP/FFAR1/GPR119/CREB1	7
hsa04976	hsa04976	Bile secretion	7/137	89/8579	0.000526452402083827	0.00754581776320152	0.00598493257105824	UGT2B11/SLC27A5/CYP3A4/UGT1A6/UGT2B4/RXRA/NCEH1	7
hsa05204	hsa05204	Chemical carcinogenesis - DNA adducts	6/137	69/8579	0.000780610731089409	0.0103850624422468	0.0082368671512557	UGT2B11/CYP3A4/UGT1A6/CYP2C8/HSD11B1L/UGT2B4	6
hsa00062	hsa00062	Fatty acid elongation	4/137	27/8579	0.000821144472177652	0.0103850624422468	0.0082368671512557	ELOVL4/PPT2/ELOVL2/HACD4	4
hsa04070	hsa04070	Phosphatidylinositol signaling system	7/137	97/8579	0.000883147689835762	0.0105487085174827	0.00836666232475985	OCRL/PLCG2/CDS2/PRKCB/MTMR3/PIP4K2A/DGKE	7
hsa03320	hsa03320	PPAR signaling pathway	6/137	75/8579	0.00121275407640611	0.0137232698119639	0.0108845518214842	ACSL6/SLC27A5/CPT1C/AQP7/RXRA/FABP7	6
hsa04270	hsa04270	Vascular smooth muscle contraction	8/137	134/8579	0.00132736765515085	0.0142692022928716	0.0113175557965494	AGT/PLA2G4D/PLA2G12A/PRKCB/EDN1/PLA2G4A/PLA2G3/PLA2G2F	8
hsa00980	hsa00980	Metabolism of xenobiotics by cytochrome P450	6/137	78/8579	0.00148782817125759	0.0152325265152563	0.0120816122177308	UGT2B11/CYP3A4/UGT1A6/HSD11B1L/UGT2B4/CYP2S1	6
hsa00061	hsa00061	Fatty acid biosynthesis	3/137	18/8579	0.00272719689768532	0.0266521515001066	0.0211390381543073	ACSL6/ACACB/OLAH	3
hsa04014	hsa04014	Ras signaling pathway	10/137	236/8579	0.00444177095571569	0.0400866858020684	0.0317945806606369	GNB3/RASA4/RASA4B/PLCG2/PLA2G4D/PLA2G12A/PRKCB/PLA2G4A/PLA2G3/PLA2G2F	10
hsa04666	hsa04666	Fc gamma R-mediated phagocytosis	6/137	97/8579	0.00447479283371926	0.0400866858020684	0.0317945806606369	AMPH/PLCG2/PLA2G4D/PRKCB/PLA2G4A/NCF1	6
hsa04920	hsa04920	Adipocytokine signaling pathway	5/137	69/8579	0.0047868458208506	0.0411668740593152	0.0326513272832757	ACSL6/PRKAG1/CPT1C/ACACB/RXRA	5
hsa00982	hsa00982	Drug metabolism - cytochrome P450	5/137	72/8579	0.00573751690915839	0.0474448513641944	0.0376306777037919	UGT2B11/CYP3A4/UGT1A6/CYP2C8/UGT2B4	5
hsa00562	hsa00562	Inositol phosphate metabolism	5/137	73/8579	0.00608201964129779	0.0484308971436676	0.0384127556292492	OCRL/PLCG2/MTMR3/ISYNA1/PIP4K2A	5
