# Supplementary material for: Transcriptome and Lipidomic Analysis Suggests Lipid Metabolism Reprogramming and Upregulating SPHK1 Promotes Stemness in Pancreatic Ductal Adenocarcinoma Stem-like Cells
Source: Metabolites. 2023 Nov 4;13(11):1132. doi: 10.3390/metabo13111132 (PMC10673379; doi:10.3390/metabo13111132)
Supplement: Supplementary file 1 [file metabolites-13-01132-s001.zip › Table S3 GO enrichment results of differential expressed LMRGs between patients with high and low stemness indices stratified by mean indices (n = 82).txt]

ONTOLOGY	ID	Description	GeneRatio	BgRatio	pvalue	p.adjust	qvalue	geneID	Count
GO:0016042	BP	GO:0016042	lipid catabolic process	37/200	330/18614	4.60E-27	1.31E-23	1.04E-23	225/26090/125981/340204/126129/1576/10858/64174/1892/10455/5168/128486/57704/284161/51171/10994/3712/3988/8513/142910/643418/27349/84879/4504/5105/391013/26279/64600/7941/57110/5330/84812/5336/201164/5407/6609/7067	37
GO:0006644	BP	GO:0006644	phospholipid metabolic process	36/200	375/18614	5.51E-24	7.83E-21	6.24E-21	20/26090/8760/1071/1607/8526/57171/5168/128486/284161/57678/51477/253558/79143/84879/8897/4598/4952/114882/10400/5305/23761/391013/26279/64600/7941/57110/5330/5336/84513/54886/64748/5444/81490/6609/255043	36
GO:0010876	BP	GO:0010876	lipid localization	40/200	497/18614	9.93E-24	9.40E-21	7.50E-21	20/23461/225/183/84266/80833/80832/79135/57194/286410/10079/9854/8760/634/1071/1408/57540/2173/2867/128486/388323/84879/4481/128240/114885/114880/114882/5027/5305/23761/391013/26279/64600/5375/5444/83758/6256/10998/30968/9066	40
GO:0006631	BP	GO:0006631	fatty acid metabolic process	33/200	394/18614	3.60E-20	2.56E-17	2.04E-17	65985/225/26090/23305/341392/84266/242/59344/634/126129/1576/4051/1892/10455/6785/57678/401494/10994/3712/27349/84879/51085/5066/5105/5165/5166/391013/64600/5571/53632/80142/10998/57761	33
GO:0046486	BP	GO:0046486	glycerolipid metabolic process	32/200	385/18614	1.78E-19	9.10E-17	7.26E-17	26090/8760/1071/1607/8526/5168/128486/284161/57678/253558/8513/79143/84879/346606/8897/4952/114882/5105/10400/5305/23761/391013/26279/64600/7941/57110/5330/5336/5444/81490/10998/255043	32
GO:0006869	BP	GO:0006869	lipid transport	34/200	447/18614	1.92E-19	9.10E-17	7.26E-17	20/23461/225/183/80833/80832/79135/57194/286410/10079/9854/634/1071/1408/57540/2173/388323/84879/4481/128240/114885/114880/114882/5027/5305/391013/26279/64600/5375/5444/83758/6256/10998/9066	34
GO:0006650	BP	GO:0006650	glycerophospholipid metabolic process	27/200	297/18614	1.54E-17	6.13E-15	4.89E-15	26090/8760/1071/1607/8526/5168/284161/57678/253558/79143/84879/8897/4952/114882/10400/5305/23761/391013/26279/64600/7941/57110/5330/5336/5444/81490/255043	27
GO:0030258	BP	GO:0030258	lipid modification	23/200	197/18614	1.73E-17	6.13E-15	4.89E-15	225/242/59344/126129/1576/1607/8526/1892/10455/2053/57704/10994/3712/79143/27349/84879/8897/4952/5166/7941/84513/54886/64748	23
GO:0019216	BP	GO:0019216	regulation of lipid metabolic process	24/200	344/18614	3.82E-13	1.21E-10	9.63E-11	20/225/125981/64919/634/1385/57540/2053/128486/2852/9555/79143/84879/51085/8897/5105/5165/5166/5305/5336/80183/7067/57761/26137	24
GO:0006066	BP	GO:0006066	alcohol metabolic process	24/200	366/18614	1.45E-12	4.13E-10	3.29E-10	20/23461/125981/125/130/1071/1576/10858/57540/2053/57704/284161/2805/2852/51477/4036/346606/4504/4598/4952/5105/5336/5444/6609	24
GO:0072330	BP	GO:0072330	monocarboxylic acid biosynthetic process	19/200	220/18614	2.98E-12	7.68E-10	6.13E-10	225/341392/242/59344/634/1576/10858/6785/401494/27349/51085/114880/5166/391013/5571/53632/80142/10998/57761	19
GO:0008202	BP	GO:0008202	steroid metabolic process	22/200	323/18614	6.26E-12	1.48E-09	1.18E-09	20/23461/1071/1576/10858/79154/57540/2053/11161/57704/3292/51171/3988/4036/4504/4598/114880/5444/866/10998/6609/25830	22
GO:0046394	BP	GO:0046394	carboxylic acid biosynthetic process	22/200	328/18614	8.47E-12	1.85E-09	1.48E-09	225/341392/242/59344/445/634/1576/10858/6785/2805/401494/10994/27349/51085/114880/5166/391013/5571/53632/80142/10998/57761	22
GO:0016053	BP	GO:0016053	organic acid biosynthetic process	22/200	331/18614	1.01E-11	2.06E-09	1.64E-09	225/341392/242/59344/445/634/1576/10858/6785/2805/401494/10994/27349/51085/114880/5166/391013/5571/53632/80142/10998/57761	22
GO:0010038	BP	GO:0010038	response to metal ion	23/200	367/18614	1.11E-11	2.09E-09	1.67E-09	125981/85365/445/131034/57699/1385/2696/3292/84557/4504/653361/5027/5066/5336/5536/10156/10235/6609/51760/84258/6860/6861/9066	23
GO:0030148	BP	GO:0030148	sphingolipid biosynthetic process	14/200	110/18614	1.29E-11	2.28E-09	1.82E-09	20/125981/242/59344/10715/126410/6785/401494/5023/5027/10400/23683/6609/83723	14
GO:0023061	BP	GO:0023061	signal release	26/200	483/18614	1.40E-11	2.35E-09	1.87E-09	65985/183/8938/695/9854/8618/1385/1408/2867/2696/2852/81285/5023/5027/27445/5579/5799/6855/51760/84258/6860/6861/9066/23025/10497/6844	26
GO:0006665	BP	GO:0006665	sphingolipid metabolic process	16/200	160/18614	1.81E-11	2.85E-09	2.27E-09	20/125981/242/59344/10715/126410/6785/5168/57704/401494/5023/5027/10400/23683/6609/83723	16
GO:0006633	BP	GO:0006633	fatty acid biosynthetic process	16/200	161/18614	1.99E-11	2.97E-09	2.37E-09	225/341392/242/59344/634/1576/6785/401494/27349/51085/5166/391013/5571/53632/80142/57761	16
GO:0046470	BP	GO:0046470	phosphatidylcholine metabolic process	12/200	76/18614	2.89E-11	4.05E-09	3.23E-09	1071/5168/79143/84879/10400/391013/26279/64600/7941/57110/5444/255043	12
GO:0007269	BP	GO:0007269	neurotransmitter secretion	15/200	141/18614	3.24E-11	4.05E-09	3.23E-09	8938/8618/2852/5023/5027/27445/5579/5799/6855/6860/6861/9066/23025/10497/6844	15
GO:0099643	BP	GO:0099643	signal release from synapse	15/200	141/18614	3.24E-11	4.05E-09	3.23E-09	8938/8618/2852/5023/5027/27445/5579/5799/6855/6860/6861/9066/23025/10497/6844	15
GO:0044242	BP	GO:0044242	cellular lipid catabolic process	18/200	222/18614	3.28E-11	4.05E-09	3.23E-09	225/26090/125981/126129/1892/10455/5168/57704/284161/10994/3712/27349/84879/4504/5105/7941/5336/6609	18
GO:0008654	BP	GO:0008654	phospholipid biosynthetic process	19/200	255/18614	3.97E-11	4.70E-09	3.75E-09	20/8760/1607/8526/57171/128486/57678/51477/253558/79143/84879/8897/4598/4952/10400/5305/23761/5336/81490	19
GO:0045055	BP	GO:0045055	regulated exocytosis	18/200	228/18614	5.11E-11	5.80E-09	4.63E-09	8938/695/8618/8941/634/5023/5027/27445/5579/6855/51760/84258/6860/6861/9066/23025/10497/6844	18
GO:0071248	BP	GO:0071248	cellular response to metal ion	17/200	200/18614	5.61E-11	6.13E-09	4.89E-09	125981/131034/57699/1385/3292/84557/4504/653361/5336/10156/10235/6609/51760/84258/6860/6861/9066	17
GO:0015850	BP	GO:0015850	organic hydroxy compound transport	20/200	296/18614	6.94E-11	7.28E-09	5.80E-09	20/23461/183/634/1071/4481/128240/114885/114880/114882/5023/5305/5444/6256/10998/51760/84258/6860/6861/9066	20
GO:0051592	BP	GO:0051592	response to calcium ion	15/200	149/18614	7.17E-11	7.28E-09	5.80E-09	125981/85365/131034/57699/2696/5027/5336/10156/10235/6609/51760/84258/6860/6861/9066	15
GO:0017156	BP	GO:0017156	calcium-ion regulated exocytosis	11/200	65/18614	9.02E-11	8.84E-09	7.05E-09	8938/8618/8941/51760/84258/6860/6861/9066/23025/10497/6844	11
GO:0071277	BP	GO:0071277	cellular response to calcium ion	12/200	88/18614	1.71E-10	1.62E-08	1.29E-08	125981/131034/57699/5336/10156/10235/6609/51760/84258/6860/6861/9066	12
GO:0099504	BP	GO:0099504	synaptic vesicle cycle	16/200	198/18614	4.46E-10	4.09E-08	3.26E-08	273/8618/1902/5023/5027/27445/5579/6457/9892/6855/6860/6861/9066/23025/10497/6844	16
GO:0071241	BP	GO:0071241	cellular response to inorganic substance	17/200	231/18614	5.35E-10	4.69E-08	3.74E-08	125981/131034/57699/1385/3292/84557/4504/653361/5336/10156/10235/6609/51760/84258/6860/6861/9066	17
GO:0016079	BP	GO:0016079	synaptic vesicle exocytosis	12/200	97/18614	5.46E-10	4.69E-08	3.74E-08	8618/5023/5027/27445/5579/6855/6860/6861/9066/23025/10497/6844	12
GO:0046467	BP	GO:0046467	membrane lipid biosynthetic process	14/200	150/18614	8.62E-10	7.20E-08	5.74E-08	20/125981/242/59344/10715/126410/6785/401494/5023/5027/10400/23683/6609/83723	14
GO:0006643	BP	GO:0006643	membrane lipid metabolic process	16/200	208/18614	9.21E-10	7.48E-08	5.96E-08	20/125981/242/59344/10715/126410/6785/5168/57704/401494/5023/5027/10400/23683/6609/83723	16
GO:1905952	BP	GO:1905952	regulation of lipid localization	15/200	182/18614	1.21E-09	9.56E-08	7.63E-08	20/23461/183/1071/1408/57540/128486/4481/128240/114885/114880/114882/5027/5444/6256	15
GO:0006887	BP	GO:0006887	exocytosis	20/200	351/18614	1.39E-09	1.07E-07	8.54E-08	10079/8938/695/8618/8941/634/64005/5023/5027/27445/5579/6855/51760/84258/6860/6861/9066/23025/10497/6844	20
GO:0045017	BP	GO:0045017	glycerolipid biosynthetic process	17/200	250/18614	1.80E-09	1.34E-07	1.07E-07	8760/1607/8526/128486/57678/253558/79143/84879/346606/8897/4952/5105/10400/5305/23761/5336/81490	17
GO:0099003	BP	GO:0099003	vesicle-mediated transport in synapse	16/200	220/18614	2.09E-09	1.52E-07	1.21E-07	273/8618/1902/5023/5027/27445/5579/6457/9892/6855/6860/6861/9066/23025/10497/6844	16
GO:0017157	BP	GO:0017157	regulation of exocytosis	15/200	194/18614	2.93E-09	2.08E-07	1.66E-07	10079/8938/8618/8941/634/5023/27445/5579/6855/51760/84258/6860/6861/9066/6844	15
GO:0034440	BP	GO:0034440	lipid oxidation	12/200	116/18614	4.41E-09	3.05E-07	2.43E-07	225/242/59344/126129/1892/10455/10994/3712/27349/84879/5166/7941	12
GO:0006836	BP	GO:0006836	neurotransmitter transport	15/200	202/18614	5.10E-09	3.45E-07	2.75E-07	8938/8618/2852/5023/5027/27445/5579/5799/6855/6860/6861/9066/23025/10497/6844	15
GO:1902074	BP	GO:1902074	response to salt	20/200	383/18614	6.20E-09	4.10E-07	3.27E-07	125981/85365/131034/57699/2696/84557/5023/5027/5336/5444/5536/5579/10156/10235/6609/51760/84258/6860/6861/9066	20
GO:0001505	BP	GO:0001505	regulation of neurotransmitter levels	15/200	211/18614	9.22E-09	5.95E-07	4.75E-07	8938/8618/2852/5023/5027/27445/5579/5799/6855/6860/6861/9066/23025/10497/6844	15
GO:0016125	BP	GO:0016125	sterol metabolic process	13/200	155/18614	1.29E-08	8.15E-07	6.50E-07	23461/1071/1576/10858/57540/2053/11161/57704/3988/4504/4598/5444/6609	13
GO:0006639	BP	GO:0006639	acylglycerol metabolic process	12/200	128/18614	1.36E-08	8.39E-07	6.69E-07	26090/1071/1607/8526/128486/57678/8513/79143/84879/346606/5105/10998	12
GO:0006638	BP	GO:0006638	neutral lipid metabolic process	12/200	129/18614	1.48E-08	8.96E-07	7.15E-07	26090/1071/1607/8526/128486/57678/8513/79143/84879/346606/5105/10998	12
GO:0006672	BP	GO:0006672	ceramide metabolic process	11/200	105/18614	1.73E-08	1.02E-06	8.16E-07	20/125981/242/59344/10715/126410/57704/5023/5027/6609/83723	11
GO:0070542	BP	GO:0070542	response to fatty acid	9/200	63/18614	2.29E-08	1.32E-06	1.06E-06	445/1490/2867/2696/81285/5165/5166/5444/5536	9
GO:0009749	BP	GO:0009749	response to glucose	14/200	194/18614	2.42E-08	1.37E-06	1.10E-06	8938/9854/1490/2696/57678/2852/51085/653361/5105/5165/5799/10497/6844/26137	14
GO:0015918	BP	GO:0015918	sterol transport	12/200	138/18614	3.17E-08	1.77E-06	1.41E-06	20/23461/1071/4481/128240/114885/114880/114882/5305/5444/6256/9066	12
GO:1990504	BP	GO:1990504	dense core granule exocytosis	5/200	10/18614	3.29E-08	1.79E-06	1.43E-06	8938/8618/6860/23025/10497	5
GO:0009746	BP	GO:0009746	response to hexose	14/200	199/18614	3.34E-08	1.79E-06	1.43E-06	8938/9854/1490/2696/57678/2852/51085/653361/5105/5165/5799/10497/6844/26137	14
GO:0009743	BP	GO:0009743	response to carbohydrate	15/200	234/18614	3.69E-08	1.94E-06	1.55E-06	8938/9854/1490/2696/57678/2852/51085/653361/5105/5165/5579/5799/10497/6844/26137	15
GO:1902075	BP	GO:1902075	cellular response to salt	14/200	204/18614	4.56E-08	2.35E-06	1.88E-06	125981/131034/57699/5027/5336/5579/10156/10235/6609/51760/84258/6860/6861/9066	14
GO:0019751	BP	GO:0019751	polyol metabolic process	11/200	117/18614	5.38E-08	2.73E-06	2.17E-06	20/125981/1576/2805/2852/51477/4036/346606/4952/5105/5336	11
GO:0034284	BP	GO:0034284	response to monosaccharide	14/200	207/18614	5.47E-08	2.73E-06	2.17E-06	8938/9854/1490/2696/57678/2852/51085/653361/5105/5165/5799/10497/6844/26137	14
GO:0051047	BP	GO:0051047	positive regulation of secretion	17/200	317/18614	6.12E-08	3.00E-06	2.39E-06	65985/183/242/8938/9854/8618/8941/1385/2867/2696/2852/81285/5027/5579/6860/9066/10497	17
GO:0046474	BP	GO:0046474	glycerophospholipid biosynthetic process	14/200	210/18614	6.55E-08	3.15E-06	2.52E-06	8760/1607/8526/57678/253558/79143/84879/8897/4952/10400/5305/23761/5336/81490	14
GO:0009150	BP	GO:0009150	purine ribonucleotide metabolic process	20/200	445/18614	7.50E-08	3.55E-06	2.83E-06	23305/341392/506/516/517/6785/128486/168537/57678/51085/4598/4726/5027/5165/5166/9374/5571/53632/30968/26137	20
GO:1903532	BP	GO:1903532	positive regulation of secretion by cell	16/200	289/18614	9.84E-08	4.58E-06	3.65E-06	65985/183/8938/9854/8618/8941/1385/2867/2696/2852/81285/5027/5579/6860/9066/10497	16
GO:0120254	BP	GO:0120254	olefinic compound metabolic process	12/200	158/18614	1.42E-07	6.52E-06	5.20E-06	26090/125/130/242/59344/1576/10858/4051/2053/3292/64600/80142	12
GO:0009259	BP	GO:0009259	ribonucleotide metabolic process	20/200	464/18614	1.47E-07	6.65E-06	5.30E-06	23305/341392/506/516/517/6785/128486/168537/57678/51085/4598/4726/5027/5165/5166/9374/5571/53632/30968/26137	20
GO:1903305	BP	GO:1903305	regulation of regulated secretory pathway	11/200	130/18614	1.60E-07	7.08E-06	5.65E-06	8938/8941/634/5023/5579/6855/51760/84258/6860/6861/9066	11
GO:0017158	BP	GO:0017158	regulation of calcium ion-dependent exocytosis	7/200	39/18614	1.71E-07	7.47E-06	5.96E-06	8938/8941/51760/84258/6860/6861/9066	7
GO:0019693	BP	GO:0019693	ribose phosphate metabolic process	20/200	473/18614	2.01E-07	8.63E-06	6.89E-06	23305/341392/506/516/517/6785/128486/168537/57678/51085/4598/4726/5027/5165/5166/9374/5571/53632/30968/26137	20
GO:0001676	BP	GO:0001676	long-chain fatty acid metabolic process	10/200	110/18614	3.02E-07	1.28E-05	1.02E-05	26090/23305/242/59344/1576/4051/5066/64600/80142/10998	10
GO:0046173	BP	GO:0046173	polyol biosynthetic process	8/200	62/18614	3.18E-07	1.33E-05	1.06E-05	20/125981/1576/2805/2852/51477/5105/5336	8
GO:0008203	BP	GO:0008203	cholesterol metabolic process	11/200	140/18614	3.39E-07	1.40E-05	1.11E-05	23461/1071/1576/10858/57540/2053/57704/4504/4598/5444/6609	11
GO:0055088	BP	GO:0055088	lipid homeostasis	12/200	172/18614	3.58E-07	1.44E-05	1.15E-05	20/23461/1071/1654/57540/2053/128486/2805/57678/51085/83723/26137	12
GO:0019915	BP	GO:0019915	lipid storage	9/200	86/18614	3.59E-07	1.44E-05	1.15E-05	84266/8760/1408/2867/128486/4481/114885/114882/23761	9
GO:1901617	BP	GO:1901617	organic hydroxy compound biosynthetic process	14/200	242/18614	3.75E-07	1.48E-05	1.18E-05	20/125981/1576/10858/11161/2805/2852/3292/51477/4598/114880/5105/5336/10998	14
GO:0015718	BP	GO:0015718	monocarboxylic acid transport	12/200	177/18614	4.88E-07	1.90E-05	1.51E-05	225/634/2173/84879/5027/391013/26279/64600/5375/83758/162515/10998	12
GO:0015908	BP	GO:0015908	fatty acid transport	10/200	116/18614	4.97E-07	1.91E-05	1.52E-05	225/2173/84879/5027/391013/26279/64600/5375/83758/10998	10
GO:0046513	BP	GO:0046513	ceramide biosynthetic process	8/200	68/18614	6.57E-07	2.46E-05	1.96E-05	242/59344/10715/126410/5023/5027/6609/83723	8
GO:0046890	BP	GO:0046890	regulation of lipid biosynthetic process	12/200	182/18614	6.58E-07	2.46E-05	1.96E-05	20/225/634/1385/128486/2852/84879/51085/5105/5166/57761/26137	12
GO:1902652	BP	GO:1902652	secondary alcohol metabolic process	11/200	150/18614	6.78E-07	2.50E-05	2.00E-05	23461/1071/1576/10858/57540/2053/57704/4504/4598/5444/6609	11
GO:0006637	BP	GO:0006637	acyl-CoA metabolic process	9/200	94/18614	7.71E-07	2.75E-05	2.19E-05	23305/341392/6785/128486/57678/4598/5165/5166/9374	9
GO:0035383	BP	GO:0035383	thioester metabolic process	9/200	94/18614	7.71E-07	2.75E-05	2.19E-05	23305/341392/6785/128486/57678/4598/5165/5166/9374	9
GO:0071322	BP	GO:0071322	cellular response to carbohydrate stimulus	11/200	152/18614	7.74E-07	2.75E-05	2.19E-05	8938/9854/2852/51085/653361/5105/5165/5579/5799/10497/26137	11
GO:0032368	BP	GO:0032368	regulation of lipid transport	11/200	153/18614	8.27E-07	2.90E-05	2.31E-05	20/23461/183/1071/1408/57540/128240/114880/5027/5444/6256	11
GO:0030301	BP	GO:0030301	cholesterol transport	10/200	124/18614	9.23E-07	3.20E-05	2.55E-05	20/23461/1071/4481/128240/114880/5305/5444/6256/9066	10
GO:0044282	BP	GO:0044282	small molecule catabolic process	17/200	388/18614	1.06E-06	3.62E-05	2.89E-05	225/126129/1576/10858/64174/1892/10455/132158/2805/10994/3712/27349/84879/4504/4952/5105/5444	17
GO:0051235	BP	GO:0051235	maintenance of location	16/200	347/18614	1.14E-06	3.87E-05	3.09E-05	213/84266/8760/1408/2867/128486/2852/55283/4481/114885/114882/5027/64714/23761/5330/5336	16
GO:0006641	BP	GO:0006641	triglyceride metabolic process	9/200	100/18614	1.30E-06	4.36E-05	3.48E-05	1071/128486/57678/8513/79143/84879/346606/5105/10998	9
GO:1901568	BP	GO:1901568	fatty acid derivative metabolic process	8/200	77/18614	1.72E-06	5.69E-05	4.54E-05	65985/23305/64174/6785/128486/5066/9374/10998	8
GO:0015914	BP	GO:0015914	phospholipid transport	9/200	104/18614	1.82E-06	5.93E-05	4.73E-05	57194/286410/10079/9854/1071/388323/84879/114882/5027	9
GO:0009062	BP	GO:0009062	fatty acid catabolic process	9/200	105/18614	1.97E-06	6.35E-05	5.07E-05	225/126129/1892/10455/10994/3712/27349/84879/5105	9
GO:0071333	BP	GO:0071333	cellular response to glucose stimulus	10/200	136/18614	2.15E-06	6.87E-05	5.48E-05	8938/9854/2852/51085/653361/5105/5165/5799/10497/26137	10
GO:0048791	BP	GO:0048791	calcium ion-regulated exocytosis of neurotransmitter	5/200	21/18614	2.41E-06	7.60E-05	6.07E-05	6860/6861/9066/23025/10497	5
GO:0071331	BP	GO:0071331	cellular response to hexose stimulus	10/200	138/18614	2.46E-06	7.67E-05	6.11E-05	8938/9854/2852/51085/653361/5105/5165/5799/10497/26137	10
GO:0019395	BP	GO:0019395	fatty acid oxidation	9/200	109/18614	2.69E-06	8.31E-05	6.63E-05	225/126129/1892/10455/10994/3712/27349/84879/5166	9
GO:0071326	BP	GO:0071326	cellular response to monosaccharide stimulus	10/200	140/18614	2.80E-06	8.54E-05	6.82E-05	8938/9854/2852/51085/653361/5105/5165/5799/10497/26137	10
GO:0046839	BP	GO:0046839	phospholipid dephosphorylation	6/200	38/18614	2.96E-06	8.87E-05	7.07E-05	2053/8897/4952/84513/54886/64748	6
GO:0042593	BP	GO:0042593	glucose homeostasis	13/200	248/18614	2.97E-06	8.87E-05	7.07E-05	8938/9854/1408/2867/2852/51085/653361/5105/5165/5166/5799/10497/26137	13
GO:0033500	BP	GO:0033500	carbohydrate homeostasis	13/200	249/18614	3.10E-06	9.17E-05	7.31E-05	8938/9854/1408/2867/2852/51085/653361/5105/5165/5166/5799/10497/26137	13
GO:0006658	BP	GO:0006658	phosphatidylserine metabolic process	5/200	23/18614	3.92E-06	0.000113482	9.05E-05	26090/84879/114882/64600/81490	5
GO:1903861	BP	GO:1903861	positive regulation of dendrite extension	5/200	23/18614	3.92E-06	0.000113482	9.05E-05	57699/51760/84258/6860/23025	5
GO:0050714	BP	GO:0050714	positive regulation of protein secretion	10/200	146/18614	4.08E-06	0.000117109	9.34E-05	65985/8938/9854/2867/2696/2852/81285/5027/5579/10497	10
GO:0097035	BP	GO:0097035	regulation of membrane lipid distribution	7/200	62/18614	4.44E-06	0.000126081	0.000100566	20/57194/286410/10079/57704/84879/5027	7
GO:0046879	BP	GO:0046879	hormone secretion	14/200	305/18614	5.74E-06	0.000161534	0.000128844	65985/183/8938/695/9854/1385/1408/2867/2696/2852/27445/5579/5799/9066	14
GO:0042886	BP	GO:0042886	amide transport	15/200	349/18614	5.88E-06	0.000163597	0.00013049	65985/20/8938/9854/2867/2696/388323/2852/4036/5027/27445/5579/5799/6860/9066	15
GO:0046942	BP	GO:0046942	carboxylic acid transport	15/200	352/18614	6.51E-06	0.000179562	0.000143224	225/183/634/2173/4036/84879/5027/391013/26279/64600/5375/83758/162515/10998/6860	15
GO:0015849	BP	GO:0015849	organic acid transport	15/200	353/18614	6.74E-06	0.000181217	0.000144544	225/183/634/2173/4036/84879/5027/391013/26279/64600/5375/83758/162515/10998/6860	15
GO:0033865	BP	GO:0033865	nucleoside bisphosphate metabolic process	9/200	122/18614	6.83E-06	0.000181217	0.000144544	23305/341392/6785/128486/57678/4598/5165/5166/9374	9
GO:0033875	BP	GO:0033875	ribonucleoside bisphosphate metabolic process	9/200	122/18614	6.83E-06	0.000181217	0.000144544	23305/341392/6785/128486/57678/4598/5165/5166/9374	9
GO:0034032	BP	GO:0034032	purine nucleoside bisphosphate metabolic process	9/200	122/18614	6.83E-06	0.000181217	0.000144544	23305/341392/6785/128486/57678/4598/5165/5166/9374	9
GO:1903859	BP	GO:1903859	regulation of dendrite extension	5/200	26/18614	7.46E-06	0.000196097	0.000156413	57699/51760/84258/6860/23025	5
GO:0001678	BP	GO:0001678	intracellular glucose homeostasis	10/200	157/18614	7.80E-06	0.000203113	0.000162008	8938/9854/2852/51085/653361/5105/5165/5799/10497/26137	10
GO:0009914	BP	GO:0009914	hormone transport	14/200	315/18614	8.30E-06	0.00021422	0.000170868	65985/183/8938/695/9854/1385/1408/2867/2696/2852/27445/5579/5799/9066	14
GO:0050708	BP	GO:0050708	regulation of protein secretion	13/200	275/18614	9.11E-06	0.000233138	0.000185957	65985/8938/9854/2867/2696/2852/81285/5027/5066/5579/6860/9066/10497	13
GO:0048488	BP	GO:0048488	synaptic vesicle endocytosis	7/200	70/18614	1.01E-05	0.000255213	0.000203565	273/6457/9892/6855/6861/9066/6844	7
GO:0140238	BP	GO:0140238	presynaptic endocytosis	7/200	72/18614	1.21E-05	0.000303426	0.000242021	273/6457/9892/6855/6861/9066/6844	7
GO:0072329	BP	GO:0072329	monocarboxylic acid catabolic process	9/200	131/18614	1.22E-05	0.000303426	0.000242021	225/126129/1892/10455/10994/3712/27349/84879/5105	9
GO:0009306	BP	GO:0009306	protein secretion	15/200	373/18614	1.30E-05	0.000320442	0.000255594	65985/8938/9854/2867/2696/2852/81285/5027/5066/27445/5579/5799/6860/9066/10497	15
GO:0035592	BP	GO:0035592	establishment of protein localization to extracellular region	15/200	374/18614	1.34E-05	0.000327862	0.000261512	65985/8938/9854/2867/2696/2852/81285/5027/5066/27445/5579/5799/6860/9066/10497	15
GO:0022604	BP	GO:0022604	regulation of cell morphogenesis	12/200	245/18614	1.42E-05	0.000345581	0.000275645	2909/57194/57699/5168/128486/1902/7804/84879/51760/84258/6860/23025	12
GO:0071692	BP	GO:0071692	protein localization to extracellular region	15/200	382/18614	1.72E-05	0.000408675	0.00032597	65985/8938/9854/2867/2696/2852/81285/5027/5066/27445/5579/5799/6860/9066/10497	15
GO:0006635	BP	GO:0006635	fatty acid beta-oxidation	7/200	76/18614	1.74E-05	0.000408675	0.00032597	225/126129/1892/10455/3712/27349/84879	7
GO:0016054	BP	GO:0016054	organic acid catabolic process	12/200	250/18614	1.74E-05	0.000408675	0.00032597	225/126129/64174/1892/10455/2805/10994/3712/27349/84879/5105/5444	12
GO:0046395	BP	GO:0046395	carboxylic acid catabolic process	12/200	250/18614	1.74E-05	0.000408675	0.00032597	225/126129/64174/1892/10455/2805/10994/3712/27349/84879/5105/5444	12
GO:0015711	BP	GO:0015711	organic anion transport	16/200	433/18614	1.89E-05	0.000440512	0.000351365	225/183/634/2173/388323/4036/84879/5027/391013/26279/64600/5375/83758/162515/10998/6860	16
GO:1901570	BP	GO:1901570	fatty acid derivative biosynthetic process	6/200	52/18614	1.93E-05	0.000444674	0.000354685	65985/23305/6785/5066/9374/10998	6
GO:0046165	BP	GO:0046165	alcohol biosynthetic process	9/200	140/18614	2.08E-05	0.000475587	0.000379341	20/125981/1576/2805/2852/51477/4598/5105/5336	9
GO:0010874	BP	GO:0010874	regulation of cholesterol efflux	6/200	53/18614	2.15E-05	0.000489039	0.000390071	20/23461/1071/128240/5444/6256	6
GO:0032371	BP	GO:0032371	regulation of sterol transport	7/200	79/18614	2.24E-05	0.000501661	0.000400139	20/23461/1071/128240/114880/5444/6256	7
GO:0032374	BP	GO:0032374	regulation of cholesterol transport	7/200	79/18614	2.24E-05	0.000501661	0.000400139	20/23461/1071/128240/114880/5444/6256	7
GO:0009395	BP	GO:0009395	phospholipid catabolic process	6/200	54/18614	2.40E-05	0.000532507	0.000424743	26090/5168/284161/7941/5336/6609	6
GO:0036465	BP	GO:0036465	synaptic vesicle recycling	7/200	81/18614	2.64E-05	0.000581819	0.000464075	273/6457/9892/6855/6861/9066/6844	7
GO:0006090	BP	GO:0006090	pyruvate metabolic process	8/200	112/18614	2.83E-05	0.000612606	0.000488631	51085/5027/5105/5165/5166/5571/53632/26137	8
GO:1905954	BP	GO:1905954	positive regulation of lipid localization	8/200	112/18614	2.83E-05	0.000612606	0.000488631	23461/1071/128486/4481/114885/5027/5444/6256	8
GO:0019369	BP	GO:0019369	arachidonic acid metabolic process	6/200	56/18614	2.96E-05	0.000637685	0.000508635	26090/242/59344/4051/64600/80142	6
GO:0032024	BP	GO:0032024	positive regulation of insulin secretion	7/200	83/18614	3.10E-05	0.00066031	0.000526682	65985/8938/9854/2867/2696/2852/5579	7
GO:0051222	BP	GO:0051222	positive regulation of protein transport	13/200	309/18614	3.12E-05	0.00066031	0.000526682	65985/8938/10134/9854/2867/2696/2852/8841/81285/5027/5579/10497/6844	13
GO:0033559	BP	GO:0033559	unsaturated fatty acid metabolic process	8/200	114/18614	3.21E-05	0.000675567	0.000538851	225/26090/242/59344/4051/6785/64600/80142	8
GO:0034204	BP	GO:0034204	lipid translocation	6/200	57/18614	3.28E-05	0.000680605	0.000542869	20/57194/286410/10079/84879/5027	6
GO:0050433	BP	GO:0050433	regulation of catecholamine secretion	6/200	57/18614	3.28E-05	0.000680605	0.000542869	183/51760/84258/6860/6861/9066	6
GO:0000038	BP	GO:0000038	very long-chain fatty acid metabolic process	5/200	35/18614	3.40E-05	0.000685448	0.000546733	225/23305/6785/401494/10998	5
GO:0046471	BP	GO:0046471	phosphatidylglycerol metabolic process	5/200	35/18614	3.40E-05	0.000685448	0.000546733	8760/57678/253558/26279/64600	5
GO:0071398	BP	GO:0071398	cellular response to fatty acid	5/200	35/18614	3.40E-05	0.000685448	0.000546733	445/2867/81285/5165/5166	5
GO:0015748	BP	GO:0015748	organophosphate ester transport	9/200	149/18614	3.40E-05	0.000685448	0.000546733	57194/286410/10079/9854/1071/388323/84879/114882/5027	9
GO:0015844	BP	GO:0015844	monoamine transport	7/200	86/18614	3.90E-05	0.000777882	0.00062046	183/5023/51760/84258/6860/6861/9066	7
GO:0097484	BP	GO:0097484	dendrite extension	5/200	36/18614	3.92E-05	0.000777882	0.00062046	57699/51760/84258/6860/23025	5
GO:0050432	BP	GO:0050432	catecholamine secretion	6/200	59/18614	4.00E-05	0.000789801	0.000629967	183/51760/84258/6860/6861/9066	6
GO:0097006	BP	GO:0097006	regulation of plasma lipoprotein particle levels	7/200	87/18614	4.21E-05	0.00082391	0.000657173	23461/183/1071/3988/84879/4481/7941	7
GO:0014059	BP	GO:0014059	regulation of dopamine secretion	5/200	37/18614	4.49E-05	0.000873303	0.00069657	51760/84258/6860/6861/9066	5
GO:0014046	BP	GO:0014046	dopamine secretion	5/200	38/18614	5.12E-05	0.000990118	0.000789746	51760/84258/6860/6861/9066	5
GO:1904951	BP	GO:1904951	positive regulation of establishment of protein localization	13/200	325/18614	5.24E-05	0.001005008	0.000801622	65985/8938/10134/9854/2867/2696/2852/8841/81285/5027/5579/10497/6844	13
GO:0072593	BP	GO:0072593	reactive oxygen species metabolic process	11/200	237/18614	5.32E-05	0.001013488	0.000808386	225/183/1490/2878/4504/653361/4689/5027/5165/5166/5336	11
GO:0042953	BP	GO:0042953	lipoprotein transport	4/200	20/18614	5.48E-05	0.001036717	0.000826914	4481/5579/9094/84747	4
GO:0030073	BP	GO:0030073	insulin secretion	10/200	197/18614	5.53E-05	0.001040205	0.000829697	65985/8938/9854/2867/2696/2852/27445/5579/5799/9066	10
GO:0043434	BP	GO:0043434	response to peptide hormone	15/200	427/18614	6.16E-05	0.001149685	0.000917021	183/445/1490/634/1385/1408/2805/2852/114882/5105/5166/5305/5579/57761/6844	15
GO:0006690	BP	GO:0006690	icosanoid metabolic process	8/200	125/18614	6.21E-05	0.001149685	0.000917021	26090/242/59344/126410/4051/64174/64600/80142	8
GO:0046434	BP	GO:0046434	organophosphate catabolic process	9/200	161/18614	6.23E-05	0.001149685	0.000917021	26090/5168/128486/284161/4952/7941/5336/5444/6609	9
GO:0044872	BP	GO:0044872	lipoprotein localization	4/200	21/18614	6.71E-05	0.001228949	0.000980244	4481/5579/9094/84747	4
GO:0009205	BP	GO:0009205	purine ribonucleoside triphosphate metabolic process	11/200	244/18614	6.91E-05	0.001257929	0.001003359	506/516/517/168537/51085/4726/5027/5571/53632/30968/26137	11
GO:0019217	BP	GO:0019217	regulation of fatty acid metabolic process	7/200	95/18614	7.40E-05	0.00133864	0.001067737	225/634/84879/51085/5165/5166/57761	7
GO:0019432	BP	GO:0019432	triglyceride biosynthetic process	5/200	41/18614	7.45E-05	0.00133987	0.001068718	128486/57678/84879/346606/5105	5
GO:0046883	BP	GO:0046883	regulation of hormone secretion	11/200	247/18614	7.71E-05	0.001376822	0.001098191	65985/183/8938/9854/1385/1408/2867/2696/2852/5579/9066	11
GO:0009144	BP	GO:0009144	purine nucleoside triphosphate metabolic process	11/200	249/18614	8.28E-05	0.001470311	0.001172761	506/516/517/168537/51085/4726/5027/5571/53632/30968/26137	11
GO:0009199	BP	GO:0009199	ribonucleoside triphosphate metabolic process	11/200	251/18614	8.89E-05	0.001569052	0.001251519	506/516/517/168537/51085/4726/5027/5571/53632/30968/26137	11
GO:0015909	BP	GO:0015909	long-chain fatty acid transport	6/200	68/18614	8.98E-05	0.001571118	0.001253168	225/84879/391013/26279/64600/10998	6
GO:0051952	BP	GO:0051952	regulation of amine transport	7/200	98/18614	9.02E-05	0.001571118	0.001253168	183/5027/51760/84258/6860/6861/9066	7
GO:0032869	BP	GO:0032869	cellular response to insulin stimulus	10/200	211/18614	9.81E-05	0.001698063	0.001354422	183/634/2805/114882/5105/5166/5305/5579/57761/6844	10
GO:0030100	BP	GO:0030100	regulation of endocytosis	10/200	214/18614	0.000110175	0.001896342	0.001512575	20/1902/5336/6457/6609/9892/26228/6860/9066/9094	10
GO:0033344	BP	GO:0033344	cholesterol efflux	6/200	71/18614	0.000114401	0.001957228	0.00156114	20/23461/1071/128240/5444/6256	6
GO:0009152	BP	GO:0009152	purine ribonucleotide biosynthetic process	10/200	217/18614	0.000123537	0.002100864	0.001675708	23305/506/516/517/6785/4726/5165/5166/9374/30968	10
GO:0046887	BP	GO:0046887	positive regulation of hormone secretion	8/200	138/18614	0.000124355	0.002102188	0.001676764	65985/8938/9854/1385/2867/2696/2852/5579	8
GO:0031668	BP	GO:0031668	cellular response to extracellular stimulus	11/200	261/18614	0.000125657	0.00211163	0.001684295	213/2909/84557/84879/8897/5027/5105/5166/5571/53632/6256	11
GO:0071375	BP	GO:0071375	cellular response to peptide hormone stimulus	12/200	308/18614	0.000130444	0.002143047	0.001709354	183/445/634/2805/2852/114882/5105/5166/5305/5579/57761/6844	12
GO:0035384	BP	GO:0035384	thioester biosynthetic process	5/200	46/18614	0.000130545	0.002143047	0.001709354	23305/6785/5165/5166/9374	5
GO:0071616	BP	GO:0071616	acyl-CoA biosynthetic process	5/200	46/18614	0.000130545	0.002143047	0.001709354	23305/6785/5165/5166/9374	5
GO:0071827	BP	GO:0071827	plasma lipoprotein particle organization	5/200	46/18614	0.000130545	0.002143047	0.001709354	23461/183/1071/84879/7941	5
GO:0046034	BP	GO:0046034	ATP metabolic process	10/200	219/18614	0.000133186	0.002167853	0.00172914	506/516/517/51085/4726/5027/5571/53632/30968/26137	10
GO:0051937	BP	GO:0051937	catecholamine transport	6/200	73/18614	0.000133582	0.002167853	0.00172914	183/51760/84258/6860/6861/9066	6
GO:0006706	BP	GO:0006706	steroid catabolic process	4/200	25/18614	0.000137076	0.002211907	0.001764278	1576/10858/51171/4504	4
GO:0015837	BP	GO:0015837	amine transport	7/200	107/18614	0.00015671	0.002500324	0.001994328	183/5027/51760/84258/6860/6861/9066	7
GO:0090277	BP	GO:0090277	positive regulation of peptide hormone secretion	7/200	107/18614	0.00015671	0.002500324	0.001994328	65985/8938/9854/2867/2696/2852/5579	7
GO:0009141	BP	GO:0009141	nucleoside triphosphate metabolic process	11/200	269/18614	0.000163663	0.002596667	0.002071174	506/516/517/168537/51085/4726/5027/5571/53632/30968/26137	11
GO:0002793	BP	GO:0002793	positive regulation of peptide secretion	7/200	109/18614	0.000175872	0.002745797	0.002190124	65985/8938/9854/2867/2696/2852/5579	7
GO:0046460	BP	GO:0046460	neutral lipid biosynthetic process	5/200	49/18614	0.00017693	0.002745797	0.002190124	128486/57678/84879/346606/5105	5
GO:0046463	BP	GO:0046463	acylglycerol biosynthetic process	5/200	49/18614	0.00017693	0.002745797	0.002190124	128486/57678/84879/346606/5105	5
GO:0071825	BP	GO:0071825	protein-lipid complex subunit organization	5/200	49/18614	0.00017693	0.002745797	0.002190124	23461/183/1071/84879/7941	5
GO:0032868	BP	GO:0032868	response to insulin	11/200	272/18614	0.000180237	0.002781924	0.00221894	183/634/1408/2805/114882/5105/5166/5305/5579/57761/6844	11
GO:0016050	BP	GO:0016050	vesicle organization	13/200	368/18614	0.000181385	0.002784509	0.002221002	8938/1385/5027/5305/80183/9892/6855/6860/9066/23025/10497/6844/9217	13
GO:0042304	BP	GO:0042304	regulation of fatty acid biosynthetic process	5/200	50/18614	0.000194888	0.002975716	0.002373514	225/634/51085/5166/57761	5
GO:0009260	BP	GO:0009260	ribonucleotide biosynthetic process	10/200	231/18614	0.000205469	0.003120497	0.002488996	23305/506/516/517/6785/4726/5165/5166/9374/30968	10
GO:0015872	BP	GO:0015872	dopamine transport	5/200	51/18614	0.000214204	0.003235842	0.002580997	51760/84258/6860/6861/9066	5
GO:0046337	BP	GO:0046337	phosphatidylethanolamine metabolic process	4/200	28/18614	0.000216345	0.003250904	0.002593012	84879/23761/26279/57110	4
GO:0071496	BP	GO:0071496	cellular response to external stimulus	12/200	327/18614	0.000227019	0.003393333	0.002706617	183/213/2909/84557/84879/8897/5027/5105/5166/5571/53632/6256	12
GO:0045332	BP	GO:0045332	phospholipid translocation	5/200	52/18614	0.000234942	0.003493385	0.002786421	57194/286410/10079/84879/5027	5
GO:0006909	BP	GO:0006909	phagocytosis	10/200	236/18614	0.000244081	0.003610365	0.002879727	51411/695/146722/4481/64005/4689/5027/5336/26228/9066	10
GO:0046928	BP	GO:0046928	regulation of neurotransmitter secretion	6/200	82/18614	0.000253677	0.003714068	0.002962445	8938/2852/5023/5579/6855/6860	6
GO:0062012	BP	GO:0062012	regulation of small molecule metabolic process	12/200	331/18614	0.000253707	0.003714068	0.002962445	225/634/2053/2852/84879/51085/5027/5165/5166/5571/57761/26137	12
GO:0010883	BP	GO:0010883	regulation of lipid storage	5/200	53/18614	0.000257173	0.0037455	0.002987515	84266/128486/4481/114885/114882	5
GO:0030072	BP	GO:0030072	peptide hormone secretion	10/200	238/18614	0.000261143	0.003764697	0.003002827	65985/8938/9854/2867/2696/2852/27445/5579/5799/9066	10
GO:0046390	BP	GO:0046390	ribose phosphate biosynthetic process	10/200	238/18614	0.000261143	0.003764697	0.003002827	23305/506/516/517/6785/4726/5165/5166/9374/30968	10
GO:0046488	BP	GO:0046488	phosphatidylinositol metabolic process	8/200	154/18614	0.000264223	0.003789866	0.003022903	8526/253558/79143/8897/4952/5305/5330/5336	8
GO:0034368	BP	GO:0034368	protein-lipid complex remodeling	4/200	30/18614	0.000284749	0.004043431	0.003225153	23461/183/1071/7941	4
GO:0034369	BP	GO:0034369	plasma lipoprotein particle remodeling	4/200	30/18614	0.000284749	0.004043431	0.003225153	23461/183/1071/7941	4
GO:0002790	BP	GO:0002790	peptide secretion	10/200	243/18614	0.000308219	0.004354935	0.003473617	65985/8938/9854/2867/2696/2852/27445/5579/5799/9066	10
GO:0016024	BP	GO:0016024	CDP-diacylglycerol biosynthetic process	3/200	13/18614	0.000322795	0.004513398	0.003600012	8760/57678/253558	3
GO:0140042	BP	GO:0140042	lipid droplet formation	3/200	13/18614	0.000322795	0.004513398	0.003600012	8760/128486/23761	3
GO:0030149	BP	GO:0030149	sphingolipid catabolic process	4/200	31/18614	0.000324202	0.004513398	0.003600012	125981/5168/57704/6609	4
GO:0033866	BP	GO:0033866	nucleoside bisphosphate biosynthetic process	5/200	57/18614	0.000362439	0.004968937	0.003963363	23305/6785/5165/5166/9374	5
GO:0034030	BP	GO:0034030	ribonucleoside bisphosphate biosynthetic process	5/200	57/18614	0.000362439	0.004968937	0.003963363	23305/6785/5165/5166/9374	5
GO:0034033	BP	GO:0034033	purine nucleoside bisphosphate biosynthetic process	5/200	57/18614	0.000362439	0.004968937	0.003963363	23305/6785/5165/5166/9374	5
GO:0006654	BP	GO:0006654	phosphatidic acid biosynthetic process	4/200	32/18614	0.000367421	0.004968937	0.003963363	1607/8526/57678/253558	4
GO:0010743	BP	GO:0010743	regulation of macrophage derived foam cell differentiation	4/200	32/18614	0.000367421	0.004968937	0.003963363	23461/183/1071/4481	4
GO:0034367	BP	GO:0034367	protein-containing complex remodeling	4/200	32/18614	0.000367421	0.004968937	0.003963363	23461/183/1071/7941	4
GO:0050796	BP	GO:0050796	regulation of insulin secretion	8/200	163/18614	0.000387475	0.005199971	0.004147642	65985/8938/9854/2867/2696/2852/5579/9066	8
GO:0006575	BP	GO:0006575	cellular modified amino acid metabolic process	7/200	124/18614	0.000388167	0.005199971	0.004147642	26090/445/126129/84879/114882/64600/81490	7
GO:0021819	BP	GO:0021819	layer formation in cerebral cortex	3/200	14/18614	0.000407585	0.005358983	0.004274474	8941/7804/79143	3
GO:0036151	BP	GO:0036151	phosphatidylcholine acyl-chain remodeling	3/200	14/18614	0.000407585	0.005358983	0.004274474	79143/64600/255043	3
GO:0045956	BP	GO:0045956	positive regulation of calcium ion-dependent exocytosis	3/200	14/18614	0.000407585	0.005358983	0.004274474	8941/6860/9066	3
GO:0046341	BP	GO:0046341	CDP-diacylglycerol metabolic process	3/200	14/18614	0.000407585	0.005358983	0.004274474	8760/57678/253558	3
GO:0048639	BP	GO:0048639	positive regulation of developmental growth	8/200	165/18614	0.000420386	0.005501821	0.004388406	57699/1385/57678/57731/51760/84258/6860/23025	8
GO:0046475	BP	GO:0046475	glycerophospholipid catabolic process	4/200	34/18614	0.000465968	0.006070406	0.004841925	26090/5168/284161/7941	4
GO:0045927	BP	GO:0045927	positive regulation of growth	10/200	258/18614	0.000493956	0.006405643	0.00510932	57699/1385/1654/57678/84879/57731/51760/84258/6860/23025	10
GO:1900542	BP	GO:1900542	regulation of purine nucleotide metabolic process	6/200	93/18614	0.000500919	0.006466414	0.005157792	51085/5027/5165/5166/5571/26137	6
GO:0010889	BP	GO:0010889	regulation of sequestering of triglyceride	3/200	15/18614	0.000505458	0.00649548	0.005180976	128486/114885/114882	3
GO:0015833	BP	GO:0015833	peptide transport	10/200	259/18614	0.000509078	0.006512527	0.005194573	65985/8938/9854/2867/2696/2852/27445/5579/5799/9066	10
GO:0006140	BP	GO:0006140	regulation of nucleotide metabolic process	6/200	94/18614	0.000530357	0.006754319	0.005387433	51085/5027/5165/5166/5571/26137	6
GO:0006164	BP	GO:0006164	purine nucleotide biosynthetic process	10/200	262/18614	0.000556766	0.007030306	0.005607568	23305/506/516/517/6785/4726/5165/5166/9374/30968	10
GO:1903829	BP	GO:1903829	positive regulation of protein localization	14/200	468/18614	0.000556978	0.007030306	0.005607568	65985/8938/10134/9854/2867/2696/2852/8841/81285/5027/10857/5579/10497/6844	14
GO:0042180	BP	GO:0042180	cellular ketone metabolic process	9/200	216/18614	0.000561872	0.007060696	0.005631808	225/634/10858/3292/84879/51085/5165/5166/57761	9
GO:0046473	BP	GO:0046473	phosphatidic acid metabolic process	4/200	36/18614	0.000582019	0.007281652	0.005808049	1607/8526/57678/253558	4
GO:0034374	BP	GO:0034374	low-density lipoprotein particle remodeling	3/200	16/18614	0.000617193	0.00766979	0.006117638	183/1071/7941	3
GO:0006694	BP	GO:0006694	steroid biosynthetic process	8/200	175/18614	0.000620799	0.00766979	0.006117638	1576/10858/79154/11161/3292/4598/114880/10998	8
GO:0040014	BP	GO:0040014	regulation of multicellular organism growth	5/200	64/18614	0.000621145	0.00766979	0.006117638	1385/57678/8841/84879/57731	5
GO:0010565	BP	GO:0010565	regulation of cellular ketone metabolic process	7/200	135/18614	0.000646638	0.007921707	0.006318574	225/634/84879/51085/5165/5166/57761	7
GO:0046466	BP	GO:0046466	membrane lipid catabolic process	4/200	37/18614	0.000647125	0.007921707	0.006318574	125981/5168/57704/6609	4
GO:0031667	BP	GO:0031667	response to nutrient levels	14/200	477/18614	0.000671026	0.008179029	0.006523821	213/445/340204/2696/84557/84879/4504/8897/5105/5166/5444/5571/53632/6256	14
GO:0006790	BP	GO:0006790	sulfur compound metabolic process	11/200	319/18614	0.000693896	0.008421641	0.006717336	23305/341392/64174/6785/128486/57678/4598/5165/5166/9374/25830	11
GO:0051588	BP	GO:0051588	regulation of neurotransmitter transport	6/200	99/18614	0.000698292	0.008438931	0.006731126	8938/2852/5023/5579/6855/6860	6
GO:0010742	BP	GO:0010742	macrophage derived foam cell differentiation	4/200	38/18614	0.000717228	0.008558524	0.006826518	23461/183/1071/4481	4
GO:0032373	BP	GO:0032373	positive regulation of sterol transport	4/200	38/18614	0.000717228	0.008558524	0.006826518	23461/1071/5444/6256	4
GO:0032376	BP	GO:0032376	positive regulation of cholesterol transport	4/200	38/18614	0.000717228	0.008558524	0.006826518	23461/1071/5444/6256	4
GO:0072522	BP	GO:0072522	purine-containing compound biosynthetic process	10/200	271/18614	0.000722548	0.008585929	0.006848376	23305/506/516/517/6785/4726/5165/5166/9374/30968	10
GO:0055089	BP	GO:0055089	fatty acid homeostasis	3/200	17/18614	0.000743537	0.008798524	0.007017948	2805/57678/51085	3
GO:1901653	BP	GO:1901653	cellular response to peptide	12/200	375/18614	0.000771608	0.009092803	0.007252673	183/445/634/2805/2852/114882/5105/5166/5305/5579/57761/6844	12
GO:0090077	BP	GO:0090077	foam cell differentiation	4/200	39/18614	0.000792537	0.009300851	0.007418618	23461/183/1071/4481	4
GO:0006109	BP	GO:0006109	regulation of carbohydrate metabolic process	8/200	183/18614	0.000831449	0.009717342	0.007750823	2852/51085/5027/5165/5166/5571/80183/26137	8
GO:0048638	BP	GO:0048638	regulation of developmental growth	11/200	328/18614	0.000871213	0.010122699	0.008074147	57699/1385/57678/8841/84879/4504/57731/51760/84258/6860/23025	11
GO:0035337	BP	GO:0035337	fatty-acyl-CoA metabolic process	4/200	40/18614	0.000873261	0.010122699	0.008074147	23305/6785/128486/9374	4
GO:0031669	BP	GO:0031669	cellular response to nutrient levels	9/200	230/18614	0.000878938	0.010137089	0.008085625	213/84557/84879/8897/5105/5166/5571/53632/6256	9
GO:0030730	BP	GO:0030730	sequestering of triglyceride	3/200	18/18614	0.000885211	0.010137089	0.008085625	128486/114885/114882	3
GO:2000369	BP	GO:2000369	regulation of clathrin-dependent endocytosis	3/200	18/18614	0.000885211	0.010137089	0.008085625	6457/9892/9094	3
GO:0006684	BP	GO:0006684	sphingomyelin metabolic process	3/200	19/18614	0.001042905	0.011894977	0.009487766	20/10400/6609	3
GO:0090276	BP	GO:0090276	regulation of peptide hormone secretion	8/200	192/18614	0.001133397	0.012875387	0.010269767	65985/8938/9854/2867/2696/2852/5579/9066	8
GO:0045833	BP	GO:0045833	negative regulation of lipid metabolic process	6/200	109/18614	0.001155227	0.01307109	0.010425866	20/634/2852/84879/5305/57761	6
GO:0044262	BP	GO:0044262	cellular carbohydrate metabolic process	10/200	290/18614	0.001207851	0.013610576	0.010856174	2805/2852/51477/346606/4952/5105/5165/5166/53632/80183	10
GO:0006071	BP	GO:0006071	glycerol metabolic process	3/200	20/18614	0.001217284	0.013610576	0.010856174	2805/346606/5105	3
GO:1900227	BP	GO:1900227	positive regulation of NLRP3 inflammasome complex assembly	3/200	20/18614	0.001217284	0.013610576	0.010856174	695/1654/5336	3
GO:0002791	BP	GO:0002791	regulation of peptide secretion	8/200	195/18614	0.001251523	0.013938532	0.011117762	65985/8938/9854/2867/2696/2852/5579/9066	8
GO:0090087	BP	GO:0090087	regulation of peptide transport	8/200	197/18614	0.001335581	0.014816598	0.011818132	65985/8938/9854/2867/2696/2852/5579/9066	8
GO:0015986	BP	GO:0015986	proton motive force-driven ATP synthesis	5/200	76/18614	0.001356784	0.014972305	0.011942328	506/516/517/4726/30968	5
GO:0009268	BP	GO:0009268	response to pH	4/200	45/18614	0.001365432	0.014972305	0.011942328	125981/2853/5066/5105	4
GO:0061098	BP	GO:0061098	positive regulation of protein tyrosine kinase activity	4/200	45/18614	0.001365432	0.014972305	0.011942328	183/7804/653361/9094	4
GO:0009165	BP	GO:0009165	nucleotide biosynthetic process	10/200	295/18614	0.001372286	0.01498959	0.011956115	23305/506/516/517/6785/4726/5165/5166/9374/30968	10
GO:0045821	BP	GO:0045821	positive regulation of glycolytic process	3/200	21/18614	0.001408986	0.015331492	0.012228825	51085/5027/26137	3
GO:1901293	BP	GO:1901293	nucleoside phosphate biosynthetic process	10/200	297/18614	0.001442968	0.015641328	0.012475959	23305/506/516/517/6785/4726/5165/5166/9374/30968	10
GO:2000300	BP	GO:2000300	regulation of synaptic vesicle exocytosis	4/200	46/18614	0.00148304	0.01601458	0.012773675	5023/5579/6855/6860	4
GO:0048284	BP	GO:0048284	organelle fusion	7/200	156/18614	0.001505818	0.016198946	0.012920731	5305/201164/80183/30968/6860/9066/6844	7
GO:0048259	BP	GO:0048259	regulation of receptor-mediated endocytosis	6/200	115/18614	0.001522395	0.016315479	0.013013681	20/1902/5336/6457/9892/9094	6
GO:0019400	BP	GO:0019400	alditol metabolic process	3/200	22/18614	0.001618622	0.017281525	0.013784226	2805/346606/5105	3
GO:0006874	BP	GO:0006874	intracellular calcium ion homeostasis	10/200	303/18614	0.001672983	0.017795021	0.014193804	10134/2852/55283/5023/5027/5330/5336/5579/30968/9217	10
GO:0006110	BP	GO:0006110	regulation of glycolytic process	4/200	48/18614	0.001739095	0.018360708	0.014645012	51085/5027/5571/26137	4
GO:0032309	BP	GO:0032309	icosanoid secretion	4/200	48/18614	0.001739095	0.018360708	0.014645012	5027/391013/26279/64600	4
GO:0050727	BP	GO:0050727	regulation of inflammatory response	12/200	414/18614	0.001791	0.018838669	0.015026248	26090/183/695/2867/2852/2853/4598/653361/26279/7941/5336/26228	12
GO:0006720	BP	GO:0006720	isoprenoid metabolic process	6/200	119/18614	0.001812485	0.018994303	0.015150386	125/130/1576/4036/7804/4598	6
GO:0006898	BP	GO:0006898	receptor-mediated endocytosis	9/200	256/18614	0.00184688	0.019283597	0.015381135	20/634/1902/4036/4481/5336/6457/9892/9094	9
GO:0006911	BP	GO:0006911	phagocytosis, engulfment	4/200	49/18614	0.001877954	0.019394147	0.015469312	51411/4481/5336/26228	4
GO:0008206	BP	GO:0008206	bile acid metabolic process	4/200	49/18614	0.001877954	0.019394147	0.015469312	10858/57704/114880/10998	4
GO:0010043	BP	GO:0010043	response to zinc ion	4/200	49/18614	0.001877954	0.019394147	0.015469312	445/1385/5027/5066	4
GO:0030307	BP	GO:0030307	positive regulation of cell growth	7/200	164/18614	0.002002817	0.020608696	0.01643807	57699/1654/84879/51760/84258/6860/23025	7
GO:0035357	BP	GO:0035357	peroxisome proliferator activated receptor signaling pathway	3/200	24/18614	0.002094015	0.021469327	0.017124533	59344/5165/6256	3
GO:0032365	BP	GO:0032365	intracellular lipid transport	4/200	51/18614	0.002178359	0.022173981	0.017686585	20/225/5305/9066	4
GO:0120009	BP	GO:0120009	intermembrane lipid transfer	4/200	51/18614	0.002178359	0.022173981	0.017686585	9854/1071/388323/114882	4
GO:0001523	BP	GO:0001523	retinoid metabolic process	5/200	85/18614	0.002229068	0.022528663	0.01796949	125/130/1576/4036/7804	5
GO:0006096	BP	GO:0006096	glycolytic process	5/200	85/18614	0.002229068	0.022528663	0.01796949	51085/5027/5571/53632/26137	5
GO:0019933	BP	GO:0019933	cAMP-mediated signaling	4/200	52/18614	0.002340311	0.023443611	0.018699278	1385/2696/1902/81285	4
GO:0006757	BP	GO:0006757	ATP generation from ADP	5/200	86/18614	0.002346373	0.023443611	0.018699278	51085/5027/5571/53632/26137	5
GO:0034103	BP	GO:0034103	regulation of tissue remodeling	5/200	86/18614	0.002346373	0.023443611	0.018699278	183/634/5027/5166/9066	5
GO:0018904	BP	GO:0018904	ether metabolic process	3/200	25/18614	0.002360871	0.023443611	0.018699278	2053/7941/255043	3
GO:0051957	BP	GO:0051957	positive regulation of amino acid transport	3/200	25/18614	0.002360871	0.023443611	0.018699278	183/5027/6860	3
GO:0050804	BP	GO:0050804	modulation of chemical synaptic transmission	13/200	487/18614	0.002407805	0.023826362	0.019004571	183/8938/10858/8526/2852/7804/5023/5579/6855/6860/9066/23025/6844	13
GO:0099177	BP	GO:0099177	regulation of trans-synaptic signaling	13/200	488/18614	0.002450801	0.024087345	0.019212738	183/8938/10858/8526/2852/7804/5023/5579/6855/6860/9066/23025/6844	13
GO:0007009	BP	GO:0007009	plasma membrane organization	7/200	170/18614	0.00245241	0.024087345	0.019212738	225/57194/51411/8841/5027/6609/9066	7
GO:0032370	BP	GO:0032370	positive regulation of lipid transport	5/200	87/18614	0.002468105	0.024087345	0.019212738	23461/1071/5027/5444/6256	5
GO:0046889	BP	GO:0046889	positive regulation of lipid biosynthetic process	5/200	87/18614	0.002468105	0.024087345	0.019212738	225/1385/84879/51085/26137	5
GO:0016101	BP	GO:0016101	diterpenoid metabolic process	5/200	88/18614	0.00259436	0.025232818	0.020126399	125/130/1576/4036/7804	5
GO:0055074	BP	GO:0055074	calcium ion homeostasis	10/200	327/18614	0.002908384	0.027793102	0.022168553	10134/2852/55283/5023/5027/5330/5336/5579/30968/9217	10
GO:0006661	BP	GO:0006661	phosphatidylinositol biosynthetic process	6/200	131/18614	0.002937082	0.027793102	0.022168553	8526/79143/8897/4952/5305/5336	6
GO:0007205	BP	GO:0007205	protein kinase C-activating G protein-coupled receptor signaling pathway	3/200	27/18614	0.002955464	0.027793102	0.022168553	1607/8526/23683	3
GO:0009081	BP	GO:0009081	branched-chain amino acid metabolic process	3/200	27/18614	0.002955464	0.027793102	0.022168553	1892/10994/3712	3
GO:0010884	BP	GO:0010884	positive regulation of lipid storage	3/200	27/18614	0.002955464	0.027793102	0.022168553	128486/4481/114885	3
GO:0016188	BP	GO:0016188	synaptic vesicle maturation	3/200	27/18614	0.002955464	0.027793102	0.022168553	6855/23025/10497	3
GO:0021801	BP	GO:0021801	cerebral cortex radial glia-guided migration	3/200	27/18614	0.002955464	0.027793102	0.022168553	8941/7804/79143	3
GO:0022030	BP	GO:0022030	telencephalon glial cell migration	3/200	27/18614	0.002955464	0.027793102	0.022168553	8941/7804/79143	3
GO:0046339	BP	GO:0046339	diacylglycerol metabolic process	3/200	27/18614	0.002955464	0.027793102	0.022168553	1607/8526/57678	3
GO:0046949	BP	GO:0046949	fatty-acyl-CoA biosynthetic process	3/200	27/18614	0.002955464	0.027793102	0.022168553	23305/6785/9374	3
GO:0043470	BP	GO:0043470	regulation of carbohydrate catabolic process	4/200	57/18614	0.003275532	0.030580355	0.024391743	51085/5027/5571/26137	4
GO:0042759	BP	GO:0042759	long-chain fatty acid biosynthetic process	3/200	28/18614	0.003284158	0.030580355	0.024391743	242/59344/1576	3
GO:0043949	BP	GO:0043949	regulation of cAMP-mediated signaling	3/200	28/18614	0.003284158	0.030580355	0.024391743	2696/1902/81285	3
GO:0046031	BP	GO:0046031	ADP metabolic process	5/200	94/18614	0.003452287	0.032040836	0.025556664	51085/5027/5571/53632/26137	5
GO:0099024	BP	GO:0099024	plasma membrane invagination	4/200	58/18614	0.003489038	0.03227644	0.025744588	51411/4481/5336/26228	4
GO:0061436	BP	GO:0061436	establishment of skin barrier	3/200	29/18614	0.003634384	0.033511855	0.026729989	242/59344/8841	3
GO:0008347	BP	GO:0008347	glial cell migration	4/200	59/18614	0.003711811	0.034004976	0.027123317	8941/7804/79143/26228	4
GO:0070228	BP	GO:0070228	regulation of lymphocyte apoptotic process	4/200	59/18614	0.003711811	0.034004976	0.027123317	64919/695/57678/5027	4
GO:0048545	BP	GO:0048545	response to steroid hormone	10/200	339/18614	0.003754355	0.034284138	0.027345984	20/445/1490/1408/2805/2852/81285/5066/5105/6256	10
GO:0016311	BP	GO:0016311	dephosphorylation	10/200	342/18614	0.003993686	0.036352782	0.028995992	1408/2053/8897/4952/84513/54886/64748/5536/5799/6609	10
GO:0007202	BP	GO:0007202	activation of phospholipase C activity	3/200	30/18614	0.004006566	0.036353506	0.02899657	183/1902/5330	3
GO:0006721	BP	GO:0006721	terpenoid metabolic process	5/200	99/18614	0.004309294	0.038852044	0.030989473	125/130/1576/4036/7804	5
GO:0042632	BP	GO:0042632	cholesterol homeostasis	5/200	99/18614	0.004309294	0.038852044	0.030989473	20/23461/1071/57540/2053	5
GO:0034311	BP	GO:0034311	diol metabolic process	3/200	31/18614	0.004401105	0.039305466	0.031351135	20/125981/4036	3
GO:0040018	BP	GO:0040018	positive regulation of multicellular organism growth	3/200	31/18614	0.004401105	0.039305466	0.031351135	1385/57678/57731	3
GO:1900225	BP	GO:1900225	regulation of NLRP3 inflammasome complex assembly	3/200	31/18614	0.004401105	0.039305466	0.031351135	695/1654/5336	3
GO:0019932	BP	GO:0019932	second-messenger-mediated signaling	9/200	292/18614	0.004425308	0.03939773	0.031424728	183/10134/695/1385/2696/1902/81285/5027/5336	9
GO:0055092	BP	GO:0055092	sterol homeostasis	5/200	100/18614	0.004497345	0.039913934	0.031836466	20/23461/1071/57540/2053	5
GO:0050764	BP	GO:0050764	regulation of phagocytosis	5/200	101/18614	0.004691168	0.0414628	0.033071885	695/146722/5336/26228/9066	5
GO:0006084	BP	GO:0006084	acetyl-CoA metabolic process	3/200	32/18614	0.004818383	0.0414628	0.033071885	4598/5165/5166	3
GO:0032367	BP	GO:0032367	intracellular cholesterol transport	3/200	32/18614	0.004818383	0.0414628	0.033071885	20/5305/9066	3
GO:0034389	BP	GO:0034389	lipid droplet organization	3/200	32/18614	0.004818383	0.0414628	0.033071885	8760/128486/23761	3
GO:0050482	BP	GO:0050482	arachidonic acid secretion	3/200	32/18614	0.004818383	0.0414628	0.033071885	391013/26279/64600	3
GO:0140058	BP	GO:0140058	neuron projection arborization	3/200	32/18614	0.004818383	0.0414628	0.033071885	4036/84879/25830	3
GO:1903963	BP	GO:1903963	arachidonate transport	3/200	32/18614	0.004818383	0.0414628	0.033071885	391013/26279/64600	3
GO:0006086	BP	GO:0006086	acetyl-CoA biosynthetic process from pyruvate	2/200	10/18614	0.004884107	0.0414628	0.033071885	5165/5166	2
GO:0006655	BP	GO:0006655	phosphatidylglycerol biosynthetic process	2/200	10/18614	0.004884107	0.0414628	0.033071885	8760/57678	2
GO:0006707	BP	GO:0006707	cholesterol catabolic process	2/200	10/18614	0.004884107	0.0414628	0.033071885	10858/4504	2
GO:0016127	BP	GO:0016127	sterol catabolic process	2/200	10/18614	0.004884107	0.0414628	0.033071885	10858/4504	2
GO:0019372	BP	GO:0019372	lipoxygenase pathway	2/200	10/18614	0.004884107	0.0414628	0.033071885	242/59344	2
GO:0050861	BP	GO:0050861	positive regulation of B cell receptor signaling pathway	2/200	10/18614	0.004884107	0.0414628	0.033071885	5579/26228	2
GO:1902224	BP	GO:1902224	ketone body metabolic process	2/200	10/18614	0.004884107	0.0414628	0.033071885	65985/10998	2
GO:0006165	BP	GO:0006165	nucleoside diphosphate phosphorylation	5/200	102/18614	0.004890858	0.0414628	0.033071885	51085/5027/5571/53632/26137	5
GO:0046503	BP	GO:0046503	glycerolipid catabolic process	4/200	64/18614	0.00497117	0.041893542	0.033415457	26090/5168/284161/7941	4
GO:0051055	BP	GO:0051055	negative regulation of lipid biosynthetic process	4/200	64/18614	0.00497117	0.041893542	0.033415457	20/634/2852/57761	4
GO:0045444	BP	GO:0045444	fat cell differentiation	8/200	246/18614	0.005220804	0.043669235	0.034831799	59344/1385/2867/2852/114885/114882/83723/57761	8
GO:0010324	BP	GO:0010324	membrane invagination	4/200	65/18614	0.005253404	0.043669235	0.034831799	51411/4481/5336/26228	4
GO:0019226	BP	GO:0019226	transmission of nerve impulse	4/200	65/18614	0.005253404	0.043669235	0.034831799	183/2852/5023/57731	4
GO:0071715	BP	GO:0071715	icosanoid transport	4/200	65/18614	0.005253404	0.043669235	0.034831799	5027/391013/26279/64600	4
GO:0042573	BP	GO:0042573	retinoic acid metabolic process	3/200	33/18614	0.00525876	0.043669235	0.034831799	125/130/1576	3
GO:0046939	BP	GO:0046939	nucleotide phosphorylation	5/200	104/18614	0.005308217	0.043951417	0.035056875	51085/5027/5571/53632/26137	5
GO:0002429	BP	GO:0002429	immune response-activating cell surface receptor signaling pathway	9/200	302/18614	0.005493948	0.045357015	0.03617802	695/634/2867/2533/64005/5336/5579/26228/30968	9
GO:0034405	BP	GO:0034405	response to fluid shear stress	3/200	34/18614	0.005722579	0.046792214	0.037322774	445/8841/5027	3
GO:0044546	BP	GO:0044546	NLRP3 inflammasome complex assembly	3/200	34/18614	0.005722579	0.046792214	0.037322774	695/1654/5336	3
GO:0006754	BP	GO:0006754	ATP biosynthetic process	5/200	106/18614	0.00575017	0.046792214	0.037322774	506/516/517/4726/30968	5
GO:0009135	BP	GO:0009135	purine nucleoside diphosphate metabolic process	5/200	106/18614	0.00575017	0.046792214	0.037322774	51085/5027/5571/53632/26137	5
GO:0009179	BP	GO:0009179	purine ribonucleoside diphosphate metabolic process	5/200	106/18614	0.00575017	0.046792214	0.037322774	51085/5027/5571/53632/26137	5
GO:0045834	BP	GO:0045834	positive regulation of lipid metabolic process	6/200	151/18614	0.005870858	0.047286146	0.037716748	225/1385/57540/84879/51085/26137	6
GO:0001558	BP	GO:0001558	regulation of cell growth	11/200	420/18614	0.005871803	0.047286146	0.037716748	183/634/57699/1654/84879/4504/10235/51760/84258/6860/23025	11
GO:0006703	BP	GO:0006703	estrogen biosynthetic process	2/200	11/18614	0.005927418	0.047286146	0.037716748	79154/3292	2
GO:0014049	BP	GO:0014049	positive regulation of glutamate secretion	2/200	11/18614	0.005927418	0.047286146	0.037716748	5027/6860	2
GO:0016081	BP	GO:0016081	synaptic vesicle docking	2/200	11/18614	0.005927418	0.047286146	0.037716748	23025/10497	2
GO:0032060	BP	GO:0032060	bleb assembly	2/200	11/18614	0.005927418	0.047286146	0.037716748	1902/5027	2
GO:0070471	BP	GO:0070471	uterine smooth muscle contraction	2/200	11/18614	0.005927418	0.047286146	0.037716748	183/2852	2
GO:0050851	BP	GO:0050851	antigen receptor-mediated signaling pathway	7/200	201/18614	0.006127185	0.048606719	0.038770074	695/634/2533/5336/5579/26228/30968	7
GO:0097553	BP	GO:0097553	calcium ion transmembrane import into cytosol	7/200	201/18614	0.006127185	0.048606719	0.038770074	1490/2852/55283/5023/5027/5330/5336	7
GO:0002757	BP	GO:0002757	immune response-activating signaling pathway	11/200	423/18614	0.006182981	0.048912715	0.039014145	695/146722/634/1654/2867/2533/64005/5336/5579/26228/30968	11
GO:0032366	BP	GO:0032366	intracellular sterol transport	3/200	35/18614	0.006210161	0.048991268	0.039076801	20/5305/9066	3
GO:0030672	CC	GO:0030672	synaptic vesicle membrane	9/204	125/19518	6.70E-06	0.00066647	0.000533368	273/5799/6855/6860/6861/9066/23025/10497/6844	9
GO:0099501	CC	GO:0099501	exocytic vesicle membrane	9/204	125/19518	6.70E-06	0.00066647	0.000533368	273/5799/6855/6860/6861/9066/23025/10497/6844	9
GO:0030658	CC	GO:0030658	transport vesicle membrane	12/204	234/19518	6.85E-06	0.00066647	0.000533368	273/634/5066/5799/6855/84258/6860/6861/9066/23025/10497/6844	12
GO:0008021	CC	GO:0008021	synaptic vesicle	11/204	210/19518	1.37E-05	0.000996593	0.000797562	273/4504/5799/9892/6855/6860/6861/9066/23025/10497/6844	11
GO:0070382	CC	GO:0070382	exocytic vesicle	11/204	225/19518	2.59E-05	0.00143488	0.001148318	273/4504/5799/9892/6855/6860/6861/9066/23025/10497/6844	11
GO:0034358	CC	GO:0034358	plasma lipoprotein particle	5/204	36/19518	3.44E-05	0.00143488	0.001148318	79135/1071/4481/7941/5444	5
GO:1990777	CC	GO:1990777	lipoprotein particle	5/204	36/19518	3.44E-05	0.00143488	0.001148318	79135/1071/4481/7941/5444	5
GO:0030133	CC	GO:0030133	transport vesicle	15/204	425/19518	4.31E-05	0.00157486	0.001260342	273/634/11161/4504/5066/5799/9892/6855/84258/6860/6861/9066/23025/10497/6844	15
GO:0032994	CC	GO:0032994	protein-lipid complex	5/204	39/19518	5.12E-05	0.001661624	0.001329779	79135/1071/4481/7941/5444	5
GO:0031045	CC	GO:0031045	dense core granule	5/204	41/19518	6.55E-05	0.001913767	0.001531565	8618/5330/6860/6861/9066	5
GO:0034364	CC	GO:0034364	high-density lipoprotein particle	4/204	27/19518	0.000168416	0.004470682	0.003577835	79135/1071/7941/5444	4
GO:0098992	CC	GO:0098992	neuronal dense core vesicle	4/204	28/19518	0.000194886	0.004742223	0.003795146	8618/5330/6860/6861	4
GO:0048786	CC	GO:0048786	presynaptic active zone	6/204	82/19518	0.000219177	0.004815745	0.003853985	2852/5023/27445/6855/23025/10497	6
GO:0034362	CC	GO:0034362	low-density lipoprotein particle	3/204	12/19518	0.000230892	0.004815745	0.003853985	79135/4481/7941	3
GO:0042734	CC	GO:0042734	presynaptic membrane	8/204	164/19518	0.00033703	0.006412177	0.005131591	2852/1902/5023/9892/6855/9066/23025/10497	8
GO:0005741	CC	GO:0005741	mitochondrial outer membrane	9/204	208/19518	0.000351352	0.006412177	0.005131591	23305/79135/445/517/126129/57678/4504/10857/201164	9
GO:0005811	CC	GO:0005811	lipid droplet	6/204	103/19518	0.000746783	0.011938082	0.009553908	10134/497661/26157/168537/23761/6609	6
GO:0031901	CC	GO:0031901	early endosome membrane	8/204	187/19518	0.000802967	0.011938082	0.009553908	286410/10079/55283/4952/81285/114880/6457/124460	8
GO:0005767	CC	GO:0005767	secondary lysosome	3/204	18/19518	0.000817677	0.011938082	0.009553908	84557/653361/4689	3
GO:0098831	CC	GO:0098831	presynaptic active zone cytoplasmic component	3/204	18/19518	0.000817677	0.011938082	0.009553908	27445/23025/10497	3
GO:0031968	CC	GO:0031968	organelle outer membrane	9/204	236/19518	0.000871182	0.012113573	0.009694352	23305/79135/445/517/126129/57678/4504/10857/201164	9
GO:0019867	CC	GO:0019867	outer membrane	9/204	238/19518	0.000924547	0.012232833	0.009789794	23305/79135/445/517/126129/57678/4504/10857/201164	9
GO:0097038	CC	GO:0097038	perinuclear endoplasmic reticulum	3/204	19/19518	0.000963545	0.012232833	0.009789794	10134/346606/114880	3
GO:0005753	CC	GO:0005753	mitochondrial proton-transporting ATP synthase complex	3/204	21/19518	0.001302322	0.015844917	0.012680503	506/516/517	3
GO:0045259	CC	GO:0045259	proton-transporting ATP synthase complex	3/204	22/19518	0.001496405	0.017478011	0.01398745	506/516/517	3
GO:0044232	CC	GO:0044232	organelle membrane contact site	4/204	50/19518	0.001832496	0.020580342	0.016470209	79135/10134/9854/79143	4
GO:0044306	CC	GO:0044306	neuron projection terminus	6/204	129/19518	0.002376542	0.025701865	0.020568904	2852/5579/6855/23025/10497/6844	6
GO:0005777	CC	GO:0005777	peroxisome	6/204	143/19518	0.003958257	0.03985555	0.031895934	225/23305/10455/2053/4598/9066	6
GO:0042579	CC	GO:0042579	microbody	6/204	143/19518	0.003958257	0.03985555	0.031895934	225/23305/10455/2053/4598/9066	6
GO:0005938	CC	GO:0005938	cell cortex	9/204	302/19518	0.004615874	0.044927841	0.03595523	51411/9854/1490/27445/5579/6710/57731/23025/10497	9
GO:0005543	MF	GO:0005543	phospholipid binding	44/204	475/18369	4.86E-28	2.34E-25	1.76E-25	205147/273/2909/64333/8938/51411/695/9854/146206/146722/1071/131034/57699/388323/1902/84557/64005/653361/4689/114882/27445/5037/391013/26279/64600/7941/5330/5444/5662/10156/80183/9892/124460/57731/26228/30968/51760/84258/6860/6861/9066/23025/10497/6844	44
GO:0016298	MF	GO:0016298	lipase activity	16/204	126/18369	7.24E-13	1.74E-10	1.31E-10	26090/5168/284161/3988/8513/643418/391013/26279/64600/7941/57110/5330/5336/201164/5407/6609	16
GO:0005319	MF	GO:0005319	lipid transporter activity	16/204	169/18369	6.79E-11	1.09E-08	8.20E-09	20/23461/225/80833/57194/286410/10079/9854/634/1071/388323/84879/114885/114880/114882/10998	16
GO:0005496	MF	GO:0005496	steroid binding	12/204	99/18369	1.01E-09	1.22E-07	9.14E-08	1071/1576/2852/3292/114885/114880/114882/64714/10857/5375/866/6855	12
GO:0004620	MF	GO:0004620	phospholipase activity	12/204	104/18369	1.80E-09	1.73E-07	1.30E-07	26090/5168/284161/391013/26279/64600/7941/57110/5330/5336/201164/6609	12
GO:0052689	MF	GO:0052689	carboxylic ester hydrolase activity	13/204	133/18369	2.96E-09	2.38E-07	1.79E-07	26090/5168/284161/3988/8513/643418/391013/26279/64600/7941/57110/5407/5444	13
GO:0005544	MF	GO:0005544	calcium-dependent phospholipid binding	8/204	52/18369	9.98E-08	6.87E-06	5.16E-06	131034/57699/27445/51760/84258/6860/6861/9066	8
GO:0000149	MF	GO:0000149	SNARE binding	10/204	107/18369	3.16E-07	1.90E-05	1.43E-05	8938/9892/51760/84258/6860/6861/9066/23025/10497/6844	10
GO:1901981	MF	GO:1901981	phosphatidylinositol phosphate binding	11/204	179/18369	5.27E-06	0.000265652	0.000199573	205147/64333/695/64005/4689/114882/80183/9892/124460/6861/9066	11
GO:0001786	MF	GO:0001786	phosphatidylserine binding	7/204	62/18369	5.51E-06	0.000265652	0.000199573	146722/114882/51760/84258/6860/6861/9066	7
GO:0005548	MF	GO:0005548	phospholipid transporter activity	7/204	64/18369	6.83E-06	0.000299389	0.000224918	57194/286410/9854/1071/388323/84879/114882	7
GO:0042578	MF	GO:0042578	phosphoric ester hydrolase activity	15/204	352/18369	9.67E-06	0.000366432	0.000275284	5168/2053/284161/8897/4952/5330/5336/201164/84513/54886/64748/5444/5536/5799/6609	15
GO:0019905	MF	GO:0019905	syntaxin binding	7/204	68/18369	1.03E-05	0.000366432	0.000275284	8938/51760/6861/9066/23025/10497/6844	7
GO:0140326	MF	GO:0140326	ATPase-coupled intramembrane lipid transporter activity	5/204	27/18369	1.06E-05	0.000366432	0.000275284	20/57194/286410/10079/84879	5
GO:0035091	MF	GO:0035091	phosphatidylinositol binding	13/204	275/18369	1.30E-05	0.000408214	0.000306673	205147/64333/695/9854/64005/653361/4689/114882/80183/9892/124460/6861/9066	13
GO:0019992	MF	GO:0019992	diacylglycerol binding	4/204	14/18369	1.36E-05	0.000408214	0.000306673	128486/10235/23025/10497	4
GO:0043177	MF	GO:0043177	organic acid binding	11/204	212/18369	2.59E-05	0.000735365	0.000552447	213/445/2173/2853/286256/5023/5066/5105/5375/83758/6256	11
GO:0008374	MF	GO:0008374	O-acyltransferase activity	6/204	54/18369	2.89E-05	0.000763035	0.000573234	126129/57678/253558/79143/346606/57110	6
GO:0033293	MF	GO:0033293	monocarboxylic acid binding	7/204	80/18369	3.01E-05	0.000763035	0.000573234	213/2173/2853/286256/5375/83758/6256	7
GO:0072341	MF	GO:0072341	modified amino acid binding	7/204	85/18369	4.46E-05	0.001008366	0.000757541	146722/114882/51760/84258/6860/6861/9066	7
GO:0004623	MF	GO:0004623	phospholipase A2 activity	5/204	36/18369	4.58E-05	0.001008366	0.000757541	391013/26279/64600/7941/57110	5
GO:0016747	MF	GO:0016747	acyltransferase activity, transferring groups other than amino-acyl groups	11/204	226/18369	4.66E-05	0.001008366	0.000757541	341392/10715/126129/6785/57678/253558/79143/27349/346606/57110/83723	11
GO:0032934	MF	GO:0032934	sterol binding	6/204	59/18369	4.81E-05	0.001008366	0.000757541	1071/114885/114880/114882/5375/6855	6
GO:0016829	MF	GO:0016829	lyase activity	10/204	198/18369	7.60E-05	0.001525411	0.001145974	242/59344/1892/2805/401494/10994/5066/5105/23761/80142	10
GO:0031406	MF	GO:0031406	carboxylic acid binding	10/204	200/18369	8.26E-05	0.001592252	0.001196188	213/445/2173/2853/286256/5066/5105/5375/83758/6256	10
GO:0140303	MF	GO:0140303	intramembrane lipid transporter activity	5/204	42/18369	9.80E-05	0.001816182	0.001364417	20/57194/286410/10079/84879	5
GO:0030276	MF	GO:0030276	clathrin binding	6/204	70/18369	0.000126543	0.002197834	0.001651135	9892/51760/84258/6860/6861/9066	6
GO:0016746	MF	GO:0016746	acyltransferase activity	11/204	253/18369	0.000127675	0.002197834	0.001651135	341392/10715/126129/6785/57678/253558/79143/27349/346606/57110/83723	11
GO:0015643	MF	GO:0015643	toxic substance binding	3/204	10/18369	0.000152917	0.002541585	0.00190938	213/445/2053	3
GO:0005504	MF	GO:0005504	fatty acid binding	5/204	49/18369	0.000206215	0.003298719	0.002478181	213/2173/2853/5375/83758	5
GO:0016405	MF	GO:0016405	CoA-ligase activity	4/204	27/18369	0.000212158	0.003298719	0.002478181	65985/23305/341392/10998	4
GO:0015485	MF	GO:0015485	cholesterol binding	5/204	50/18369	0.00022708	0.003420387	0.002569585	1071/114880/114882/5375/6855	5
GO:0005546	MF	GO:0005546	phosphatidylinositol-4,5-bisphosphate binding	6/204	82/18369	0.000302694	0.004421169	0.003321429	205147/64005/9892/124460/6861/9066	6
GO:0140333	MF	GO:0140333	glycerophospholipid flippase activity	3/204	13/18369	0.000355587	0.005040973	0.00378706	57194/286410/84879	3
GO:0016878	MF	GO:0016878	acid-thiol ligase activity	4/204	31/18369	0.000367395	0.005059552	0.003801017	65985/23305/341392/10998	4
GO:0008081	MF	GO:0008081	phosphoric diester hydrolase activity	6/204	86/18369	0.000391787	0.005245591	0.00394078	5168/284161/5330/5336/201164/6609	6
GO:0043178	MF	GO:0043178	alcohol binding	6/204	88/18369	0.000443398	0.005408884	0.004063455	1071/114880/114882/5375/83758/6855	6
GO:0008195	MF	GO:0008195	phosphatidate phosphatase activity	3/204	14/18369	0.00044887	0.005408884	0.004063455	84513/54886/64748	3
GO:0042577	MF	GO:0042577	lipid phosphatase activity	3/204	14/18369	0.00044887	0.005408884	0.004063455	2053/54886/64748	3
GO:0044594	MF	GO:0044594	17-beta-hydroxysteroid dehydrogenase (NAD+) activity	3/204	14/18369	0.00044887	0.005408884	0.004063455	79154/3292/51171	3
GO:0015248	MF	GO:0015248	sterol transporter activity	4/204	36/18369	0.000658628	0.007614992	0.005720807	1071/114885/114880/114882	4
GO:0140327	MF	GO:0140327	flippase activity	3/204	16/18369	0.000679346	0.007614992	0.005720807	57194/286410/84879	3
GO:0140328	MF	GO:0140328	floppase activity	3/204	16/18369	0.000679346	0.007614992	0.005720807	20/57194/286410	3
GO:0016614	MF	GO:0016614	oxidoreductase activity, acting on CH-OH group of donors	7/204	133/18369	0.000718641	0.007872382	0.005914172	125/130/4051/79154/3292/51171/8513	7
GO:0005324	MF	GO:0005324	long-chain fatty acid transporter activity	3/204	17/18369	0.000818194	0.008390842	0.006303668	225/84879/10998	3
GO:0046624	MF	GO:0046624	sphingolipid transporter activity	3/204	17/18369	0.000818194	0.008390842	0.006303668	20/57194/388323	3
GO:0047498	MF	GO:0047498	calcium-dependent phospholipase A2 activity	3/204	17/18369	0.000818194	0.008390842	0.006303668	391013/26279/64600	3
GO:0004303	MF	GO:0004303	estradiol 17-beta-dehydrogenase activity	3/204	18/18369	0.000973832	0.009778898	0.007346454	79154/3292/51171	3
GO:0016877	MF	GO:0016877	ligase activity, forming carbon-sulfur bonds	4/204	41/18369	0.001084386	0.010666817	0.008013507	65985/23305/341392/10998	4
GO:1902936	MF	GO:1902936	phosphatidylinositol bisphosphate binding	6/204	107/18369	0.00124281	0.011980691	0.009000563	205147/64005/9892/124460/6861/9066	6
GO:0017075	MF	GO:0017075	syntaxin-1 binding	3/204	20/18369	0.001338436	0.012649529	0.009503031	23025/10497/6844	3
GO:0016853	MF	GO:0016853	isomerase activity	7/204	154/18369	0.001687566	0.015642437	0.01175147	242/59344/1892/51477/128240/64714/80142	7
GO:0015645	MF	GO:0015645	fatty acid ligase activity	3/204	22/18369	0.001778769	0.01617673	0.012152861	23305/341392/10998	3
GO:0004806	MF	GO:0004806	triglyceride lipase activity	3/204	23/18369	0.00202896	0.018110342	0.013605498	8513/643418/5407	3
GO:0003707	MF	GO:0003707	nuclear steroid receptor activity	3/204	24/18369	0.002299975	0.019796217	0.014872021	2852/81285/6256	3
GO:0004622	MF	GO:0004622	lysophospholipase activity	3/204	24/18369	0.002299975	0.019796217	0.014872021	26090/5168/284161	3
GO:0042562	MF	GO:0042562	hormone binding	5/204	84/18369	0.002441317	0.020399495	0.015325238	9854/2696/2852/4036/7067	5
GO:0120013	MF	GO:0120013	lipid transfer activity	4/204	51/18369	0.002454711	0.020399495	0.015325238	9854/1071/388323/114882	4
GO:0016791	MF	GO:0016791	phosphatase activity	9/204	265/18369	0.002908442	0.023760495	0.017850208	2053/8897/4952/84513/54886/64748/5444/5536/5799	9
GO:0004629	MF	GO:0004629	phospholipase C activity	3/204	27/18369	0.003243573	0.026056699	0.019575245	5330/5336/6609	3
GO:0020037	MF	GO:0020037	heme binding	6/204	137/18369	0.004301244	0.03398688	0.025532838	1576/10858/126410/4051/10857/80142	6
GO:0008028	MF	GO:0008028	monocarboxylic acid transmembrane transporter activity	4/204	61/18369	0.004703828	0.036338597	0.027299579	634/84879/162515/10998	4
GO:0016411	MF	GO:0016411	acylglycerol O-acyltransferase activity	3/204	31/18369	0.004825042	0.036338597	0.027299579	253558/79143/346606	3
GO:0033764	MF	GO:0033764	steroid dehydrogenase activity, acting on the CH-OH group of donors, NAD or NADP as acceptor	3/204	31/18369	0.004825042	0.036338597	0.027299579	79154/3292/51171	3
GO:0015245	MF	GO:0015245	fatty acid transmembrane transporter activity	2/204	10/18369	0.005208385	0.037469278	0.02814901	84879/10998	2
GO:0016176	MF	GO:0016176	superoxide-generating NADPH oxidase activator activity	2/204	10/18369	0.005208385	0.037469278	0.02814901	653361/4689	2
GO:0018455	MF	GO:0018455	alcohol dehydrogenase [NAD(P)+] activity	2/204	10/18369	0.005208385	0.037469278	0.02814901	125/130	2
GO:0004497	MF	GO:0004497	monooxygenase activity	5/204	103/18369	0.005847832	0.041450811	0.031140159	1576/10858/126410/4051/5066	5
GO:0046906	MF	GO:0046906	tetrapyrrole binding	6/204	147/18369	0.006041277	0.042201387	0.031704034	1576/10858/126410/4051/10857/80142	6
GO:0016831	MF	GO:0016831	carboxy-lyase activity	3/204	34/18369	0.006268859	0.042901133	0.032229722	2805/5105/23761	3
GO:0004143	MF	GO:0004143	diacylglycerol kinase activity	2/204	11/18369	0.006319462	0.042901133	0.032229722	1607/8526	2
GO:0016229	MF	GO:0016229	steroid dehydrogenase activity	3/204	35/18369	0.006801202	0.045530269	0.034204875	79154/3292/51171	3
GO:0005506	MF	GO:0005506	iron ion binding	6/204	152/18369	0.007081558	0.046757681	0.035126976	242/59344/1576/10858/126410/4051	6
