# Supplementary material for: Transcriptome and Lipidomic Analysis Suggests Lipid Metabolism Reprogramming and Upregulating SPHK1 Promotes Stemness in Pancreatic Ductal Adenocarcinoma Stem-like Cells
Source: Metabolites. 2023 Nov 4;13(11):1132. doi: 10.3390/metabo13111132 (PMC10673379; doi:10.3390/metabo13111132)
Supplement: Supplementary file 1 [file metabolites-13-01132-s001.zip › Table S4 KEGG enrichment results of differential expressed LMRGs between patients with high and low stemness indices stratified by mean indices (n = 82).txt]

ID	Description	GeneRatio	BgRatio	pvalue	p.adjust	qvalue	geneID	Count
hsa00564	Glycerophospholipid metabolism	28/274	99/8622	1.41E-19	3.53E-17	2.79E-17	CDIPT/CDS2/CEPT1/DGKB/DGKE/DGKZ/ETNK2/GPAM/GPAT3/LCLAT1/LPCAT1/LPCAT2/LPIN3/MBOAT7/PEMT/PHOSPHO1/PISD/PLA2G12A/PLA2G1B/PLA2G2C/PLA2G2D/PLA2G2F/PLB1/PLD3/PLD4/PLPP5/PTDSS2/SELENOI	28
hsa00590	Arachidonic acid metabolism	20/274	61/8622	1.07E-15	1.35E-13	1.06E-13	ALOX12B/ALOX15B/ALOXE3/CBR1/CYP4F3/EPHX2/GPX4/HPGDS/PLA2G12A/PLA2G1B/PLA2G2C/PLA2G2D/PLA2G2F/PLB1/PTGES2/PTGES3/PTGIS/PTGR2/PTGS1/PTGS2	20
hsa00565	Ether lipid metabolism	17/274	50/8622	8.06E-14	6.74E-12	5.32E-12	CEPT1/ENPP2/GDPD1/LPCAT1/LPCAT2/PAFAH1B3/PLA2G12A/PLA2G1B/PLA2G2C/PLA2G2D/PLA2G2F/PLA2G7/PLB1/PLD3/PLD4/SELENOI/TMEM86B	17
hsa00561	Glycerolipid metabolism	17/274	63/8622	5.72E-12	3.59E-10	2.83E-10	DGAT1/DGAT2/DGKB/DGKE/DGKZ/GK/GLYCTK/GPAM/GPAT3/LCLAT1/LIPC/LIPF/LPIN3/LPL/MOGAT3/PLPP5/PNLIPRP1	17
hsa04975	Fat digestion and absorption	13/274	43/8622	3.96E-10	1.99E-08	1.57E-08	APOA4/DGAT1/DGAT2/GOT2/LIPF/MOGAT3/PLA2G12A/PLA2G1B/PLA2G2C/PLA2G2D/PLA2G2F/PNLIPRP1/SCARB1	13
hsa04979	Cholesterol metabolism	13/274	51/8622	4.10E-09	1.72E-07	1.35E-07	ANGPTL3/APOA4/APOC1/APOH/CETP/LIPA/LIPC/LPL/LRP1/LRP2/SCARB1/VAPA/VAPB	13
hsa03320	PPAR signaling pathway	14/274	75/8622	7.58E-08	2.72E-06	2.14E-06	ACSL6/CPT1C/CPT2/CYP8B1/FABP7/GK/HMGCS1/LPL/PCK1/PCK2/PLIN1/RXRA/SLC27A2/SLC27A5	14
hsa04070	Phosphatidylinositol signaling system	15/274	97/8622	3.46E-07	1.09E-05	8.56E-06	CDIPT/CDS2/DGKB/DGKE/DGKZ/INPP5E/MTMR3/OCRL/PIP4K2A/PIP4K2B/PLCB2/PLCD1/PLCD4/PLCG2/PRKCB	15
hsa01212	Fatty acid metabolism	11/274	57/8622	1.37E-06	3.59E-05	2.83E-05	ACADVL/ACSL6/CBR4/CPT1C/CPT2/ECHS1/ELOVL4/HACD4/MCAT/PPT2/TECR	11
hsa04931	Insulin resistance	15/274	108/8622	1.43E-06	3.59E-05	2.83E-05	AGT/CREB1/FOXO1/MLXIPL/PCK1/PCK2/PPARGC1A/PRKAG1/PRKAG3/PRKCB/PRKCE/SLC27A2/SLC27A5/SREBF1/TRIB3	15
hsa00071	Fatty acid degradation	9/274	43/8622	6.33E-06	0.00014443	0.000113873	ACADVL/ACSL6/ADH1B/ADH6/CPT1C/CPT2/ECHS1/ECI1/ECI2	9
hsa04146	Peroxisome	12/274	83/8622	1.08E-05	0.000225713	0.000177958	ABCD2/ACOT8/ACSL6/AMACR/CAT/CRAT/ECI2/EPHX2/HMGCLL1/MVK/SLC25A17/SLC27A2	12
hsa00562	Inositol phosphate metabolism	11/274	73/8622	1.69E-05	0.000325899	0.000256947	CDIPT/INPP5E/ISYNA1/MTMR3/OCRL/PIP4K2A/PIP4K2B/PLCB2/PLCD1/PLCD4/PLCG2	11
hsa00140	Steroid hormone biosynthesis	10/274	62/8622	2.22E-05	0.000398817	0.000314437	CYP19A1/CYP1B1/CYP3A4/DHRS11/HSD11B1L/HSD17B1/LRTOMT/SULT1E1/UGT1A6/UGT2B28	10
hsa00100	Steroid biosynthesis	6/274	20/8622	2.60E-05	0.000433057	0.000341433	DHCR7/EBP/LIPA/LSS/MSMO1/TM7SF2	6
hsa04152	AMPK signaling pathway	14/274	121/8622	2.76E-05	0.000433057	0.000341433	CPT1C/CREB1/FOXO1/HMGCR/HNF4A/LEP/PCK1/PCK2/PPARGC1A/PRKAG1/PRKAG3/SIRT1/SREBF1/TSC1	14
hsa00591	Linoleic acid metabolism	7/274	30/8622	3.29E-05	0.000486335	0.000383439	CYP3A4/PLA2G12A/PLA2G1B/PLA2G2C/PLA2G2D/PLA2G2F/PLB1	7
hsa00592	alpha-Linolenic acid metabolism	6/274	26/8622	0.000131287	0.001830723	0.001443388	PLA2G12A/PLA2G1B/PLA2G2C/PLA2G2D/PLA2G2F/PLB1	6
hsa00120	Primary bile acid biosynthesis	5/274	17/8622	0.000141247	0.001865947	0.001471159	ACOT8/AMACR/CYP46A1/CYP8B1/SLC27A5	5
hsa00650	Butanoate metabolism	6/274	27/8622	0.000164342	0.00198873	0.001567965	AACS/ACSM4/ACSM5/ECHS1/HMGCLL1/HMGCS1	6
hsa00980	Metabolism of xenobiotics by cytochrome P450	10/274	78/8622	0.000166388	0.00198873	0.001567965	ADH1B/ADH6/ALDH3B2/CBR1/CYP1B1/CYP3A4/HPGDS/HSD11B1L/UGT1A6/UGT2B28	10
hsa00600	Sphingolipid metabolism	8/274	54/8622	0.000274449	0.003131218	0.002468732	ACER1/B4GALT6/CERK/CERS1/GBA2/GM2A/SMPD1/SPHK2	8
hsa04920	Adipocytokine signaling pathway	9/274	69/8622	0.000308807	0.00337002	0.002657009	ACSL6/CPT1C/LEP/PCK1/PCK2/PPARGC1A/PRKAG1/PRKAG3/RXRA	9
hsa04714	Thermogenesis	18/274	232/8622	0.000414235	0.004332208	0.003415622	ACSL6/ATP5F1A/ATP5F1B/ATP5MC1/ATP5MC2/CNR1/CPT1C/CPT2/CREB1/NDUFAB1/NDUFS6/PLIN1/PPARGC1A/PRKAG1/PRKAG3/SMARCD1/SMARCD3/TSC1	18
hsa02010	ABC transporters	7/274	45/8622	0.00048841	0.00490364	0.003866154	ABCA2/ABCA3/ABCA5/ABCA6/ABCA8/ABCB1/ABCD2	7
hsa04922	Glucagon signaling pathway	11/274	107/8622	0.000565418	0.005458456	0.004303585	CPT1C/CREB1/CREBBP/FOXO1/PCK1/PCK2/PLCB2/PPARGC1A/PRKAG1/PRKAG3/SIRT1	11
hsa00280	Valine, leucine and isoleucine degradation	7/274	48/8622	0.000730637	0.006792215	0.005355154	AACS/AUH/ECHS1/HMGCLL1/HMGCS1/IVD/PCCB	7
hsa00350	Tyrosine metabolism	6/274	36/8622	0.000850599	0.007625011	0.006011751	ADH1B/ADH6/ALDH3B2/GOT1/GOT2/LRTOMT	6
hsa00062	Fatty acid elongation	5/274	27/8622	0.001420134	0.012291505	0.009690933	ECHS1/ELOVL4/HACD4/PPT2/TECR	5
hsa05204	Chemical carcinogenesis - DNA adducts	8/274	70/8622	0.001606822	0.013443746	0.010599389	CBR1/CYP1B1/CYP3A4/HPGDS/HSD11B1L/PTGS2/UGT1A6/UGT2B28	8
hsa04211	Longevity regulating pathway	9/274	89/8622	0.001993683	0.016142397	0.012727074	CAT/CREB1/FOXO1/PPARGC1A/PRKAG1/PRKAG3/SESN2/SIRT1/TSC1	9
hsa04072	Phospholipase D signaling pathway	12/274	148/8622	0.002604258	0.020427151	0.016105282	AGT/CYTH4/DGKB/DGKE/DGKZ/LPAR1/LPAR3/PDGFRB/PLCB2/PLCG2/SPHK2/TSC1	12
hsa04148	Efferocytosis	12/274	150/8622	0.002910971	0.022141019	0.017456539	ANO3/ANO4/ATP11C/ATP8A1/ATP8A2/CPT1C/CREB1/LIPA/LRP1/PTGS2/RXRA/SIRT1	12
hsa00220	Arginine biosynthesis	4/274	22/8622	0.004643351	0.034278853	0.027026313	ASS1/CPS1/GOT1/GOT2	4
hsa04071	Sphingolipid signaling pathway	10/274	121/8622	0.005066354	0.035323747	0.027850134	ACER1/CERS1/PLCB2/PRKCB/PRKCE/S1PR3/S1PR4/SMPD1/SPHK2/SPTSSA	10
hsa04919	Thyroid hormone signaling pathway	10/274	121/8622	0.005066354	0.035323747	0.027850134	CREBBP/FOXO1/HDAC3/PLCB2/PLCD1/PLCD4/PLCG2/PRKCB/RXRA/THRA	10
hsa05415	Diabetic cardiomyopathy	14/274	203/8622	0.005236071	0.035520376	0.028005162	AGT/ATP5F1A/ATP5F1B/ATP5MC1/ATP5MC2/CPT2/NCF1/NCF4/NDUFAB1/NDUFS6/PDK3/PDK4/PLCB2/PRKCB	14
hsa04936	Alcoholic liver disease	11/274	142/8622	0.005478472	0.036186751	0.028530548	ACADVL/ADH1B/ADH6/CPT1C/FOXO1/LPIN3/PPARGC1A/PRKAG1/PRKAG3/SIRT1/SREBF1	11
hsa04976	Bile secretion	8/274	89/8622	0.00717053	0.046148794	0.036384874	ABCB1/CYP3A4/HMGCR/RXRA/SCARB1/SLC27A5/UGT1A6/UGT2B28	8
hsa00982	Drug metabolism - cytochrome P450	7/274	72/8622	0.007665345	0.048100039	0.037923285	ADH1B/ADH6/ALDH3B2/CYP3A4/HPGDS/UGT1A6/UGT2B28	7
