# Supplementary material for: Transcriptome and Lipidomic Analysis Suggests Lipid Metabolism Reprogramming and Upregulating SPHK1 Promotes Stemness in Pancreatic Ductal Adenocarcinoma Stem-like Cells
Source: Metabolites. 2023 Nov 4;13(11):1132. doi: 10.3390/metabo13111132 (PMC10673379; doi:10.3390/metabo13111132)
Supplement: Supplementary file 1 [file metabolites-13-01132-s001.zip › Table S5 KEGG enrichment results of differential expressed LMRGs between PANC-1 TRC and PANC-1.txt]

ID	Description	GeneRatio	BgRatio	pvalue	p.adjust	qvalue	geneID	Count
hsa01212	Fatty acid metabolism	16/153	57/8579	1.46E-15	3.59E-13	2.93E-13	ACACA/ACAT1/ELOVL5/CPT1A/HADHB/ELOVL2/SCP2/HSD17B12/ELOVL6/ACSL1/HSD17B8/HACD2/CPT1C/ACAA2/ACSBG1/ACSL4	16
hsa00600	Sphingolipid metabolism	12/153	53/8579	9.54E-11	1.07E-08	8.75E-09	PSAP/HEXB/HEXA/ASAH1/SPHK1/SGPP1/GAL3ST1/SPTLC3/CERS5/PLPP1/DEGS2/SPTLC1	12
hsa00071	Fatty acid degradation	11/153	43/8579	1.43E-10	1.07E-08	8.75E-09	ACAT1/CPT1A/ALDH2/HADHB/ECI2/ACSL1/ALDH9A1/CPT1C/ACAA2/ACSBG1/ACSL4	11
hsa00564	Glycerophospholipid metabolism	15/153	99/8579	1.75E-10	1.07E-08	8.75E-09	LPCAT2/PLPP4/DGKI/PLD3/AGPAT3/GNPAT/PLD1/PLPP1/PLAAT3/LPIN2/DGKB/CHKB/CHPT1/PLPP5/PLAAT2	15
hsa00561	Glycerolipid metabolism	11/153	63/8579	1.12E-08	5.50E-07	4.49E-07	ALDH2/LIPG/PLPP4/DGKI/AGPAT3/ALDH9A1/PLPP1/LPIN2/DGKB/PLPP5/AKR1A1	11
hsa00565	Ether lipid metabolism	10/153	50/8579	1.35E-08	5.52E-07	4.50E-07	LPCAT2/PAFAH1B2/PLD3/GAL3ST1/ENPP2/PLD1/PLPP1/PLAAT3/CHPT1/PLAAT2	10
hsa04071	Sphingolipid signaling pathway	13/153	121/8579	2.07E-07	7.25E-06	5.92E-06	ASAH1/PLCB4/SPHK1/S1PR3/SPTSSB/SGPP1/SPTLC3/TRAF2/CERS5/PLD1/DEGS2/SPTLC1/SPTSSA	13
hsa00062	Fatty acid elongation	7/153	27/8579	3.29E-07	9.11E-06	7.44E-06	ELOVL5/HADHB/ELOVL2/HSD17B12/ELOVL6/HACD2/ACAA2	7
hsa04920	Adipocytokine signaling pathway	10/153	69/8579	3.35E-07	9.11E-06	7.44E-06	PRKAA2/CPT1A/ADIPOR1/ACSL1/CPT1C/TRAF2/ACSBG1/ACACB/ACSL4/IRS2	10
hsa00061	Fatty acid biosynthesis	6/153	18/8579	4.54E-07	1.11E-05	9.07E-06	ACACA/ACSL1/HSD17B8/ACSBG1/ACACB/ACSL4	6
hsa03320	PPAR signaling pathway	10/153	75/8579	7.44E-07	1.66E-05	1.35E-05	CPT1A/PLIN4/PLTP/SCP2/ACSL1/CPT1C/SLC27A4/SLC27A2/ACSBG1/ACSL4	10
hsa00590	Arachidonic acid metabolism	9/153	61/8579	1.13E-06	2.31E-05	1.89E-05	HPGD/PTGIS/PTGR1/ALOXE3/TBXAS1/PTGS2/PLAAT3/PTGS1/PLAAT2	9
hsa04072	Phospholipase D signaling pathway	13/153	148/8579	2.13E-06	4.01E-05	3.28E-05	PLCB4/AGT/SPHK1/CYTH4/KIT/DGKI/AGPAT3/LPAR1/TSC1/PLD1/PLPP1/DGKB/PLCG1	13
hsa01040	Biosynthesis of unsaturated fatty acids	6/153	27/8579	6.34E-06	0.000110864	9.05E-05	ELOVL5/ELOVL2/SCP2/HSD17B12/ELOVL6/HACD2	6
hsa04152	AMPK signaling pathway	11/153	121/8579	9.59E-06	0.000156686	0.000127907	ACACA/SREBF1/PRKAA2/CPT1A/ADIPOR1/HMGCR/CPT1C/TSC1/CREB1/ACACB/IRS2	11
hsa04146	Peroxisome	9/153	83/8579	1.54E-05	0.000235604	0.000192329	ECI2/SCP2/ACSL1/ABCD3/HACL1/CAT/GNPAT/SLC27A2/ACSL4	9
hsa00620	Pyruvate metabolism	7/153	47/8579	1.73E-05	0.000249224	0.000203449	ACACA/ACAT1/ALDH2/ACOT12/ALDH9A1/AKR1A1/ACACB	7
hsa04936	Alcoholic liver disease	11/153	142/8579	4.35E-05	0.000591456	0.000482821	ACACA/SREBF1/IRAK1/PRKAA2/CPT1A/ALDH2/ADIPOR1/ALDH9A1/CPT1C/LPIN2/ACACB	11
hsa04931	Insulin resistance	9/153	108/8579	0.000125378	0.001616711	0.001319764	SREBF1/AGT/PRKAA2/CPT1A/CREB1/SLC27A4/SLC27A2/ACACB/IRS2	9
hsa05231	Choline metabolism in cancer	8/153	98/8579	0.000345195	0.004228637	0.003451949	DGKI/TSC1/PLD1/PLPP1/DGKB/CHKB/PLCG1/CHPT1	8
hsa00100	Steroid biosynthesis	4/153	20/8579	0.000377182	0.004400454	0.003592207	MSMO1/CYP24A1/SQLE/DHCR7	4
hsa00280	Valine, leucine and isoleucine degradation	5/153	48/8579	0.001559715	0.01736955	0.014179225	ACAT1/ALDH2/HADHB/ALDH9A1/ACAA2	5
hsa04933	AGE-RAGE signaling pathway in diabetic complications	7/153	100/8579	0.002003343	0.020927996	0.017084078	EDN1/PLCB4/AGT/STAT5B/PLCE1/F3/PLCG1	7
hsa04979	Cholesterol metabolism	5/153	51/8579	0.002050089	0.020927996	0.017084078	ABCA1/APOE/PLTP/LIPG/LDLRAP1	5
hsa04922	Glucagon signaling pathway	7/153	107/8579	0.002943047	0.028841861	0.023544376	ACACA/PLCB4/PRKAA2/CPT1A/CPT1C/CREB1/ACACB	7
hsa04014	Ras signaling pathway	11/153	236/8579	0.003257693	0.03069749	0.025059175	RGL1/KIT/FGFR4/PLCE1/RASGRP2/NGF/PLD1/PLAAT3/PLCG1/PLAAT2/TIAM1	11
hsa04923	Regulation of lipolysis in adipocytes	5/153	58/8579	0.00361963	0.032844791	0.026812074	PTGS2/PLAAT3/PTGS1/PLAAT2/IRS2	5
hsa04015	Rap1 signaling pathway	10/153	210/8579	0.004272812	0.037387106	0.030520087	PLCB4/SRC/KIT/FGFR4/PLCE1/RASGRP2/LPAR1/NGF/PLCG1/TIAM1	10
hsa00140	Steroid hormone biosynthesis	5/153	62/8579	0.004829397	0.040800076	0.033306184	HSD11B1/SULT2B1/HSD17B12/HSD17B8/CYP17A1	5
hsa04211	Longevity regulating pathway	6/153	89/8579	0.005023106	0.041022036	0.033487376	PRKAA2/ADIPOR1/CAT/TSC1/CREB1/IRS2	6
hsa04919	Thyroid hormone signaling pathway	7/153	121/8579	0.005798732	0.045828692	0.037411177	PLCB4/SIN3A/SRC/PLCE1/ESR1/THRA/PLCG1	7
hsa00380	Tryptophan metabolism	4/153	42/8579	0.006431423	0.049240586	0.040196396	ACAT1/ALDH2/ALDH9A1/CAT	4
