# Supplementary material for: Transcriptome and Lipidomic Analysis Suggests Lipid Metabolism Reprogramming and Upregulating SPHK1 Promotes Stemness in Pancreatic Ductal Adenocarcinoma Stem-like Cells
Source: Metabolites. 2023 Nov 4;13(11):1132. doi: 10.3390/metabo13111132 (PMC10673379; doi:10.3390/metabo13111132)
Supplement: Supplementary file 1 [file metabolites-13-01132-s001.zip › Table S6 KEGG enrichment results of differential expressed LMRGs between MIA PaCa-2 TRC and MIA PaCa-2.txt]

ID	Description	GeneRatio	BgRatio	pvalue	p.adjust	qvalue	geneID	Count
hsa00564	Glycerophospholipid metabolism	24/229	99/8579	5.34E-17	1.40E-14	1.24E-14	LPCAT1/PLA2G4C/LPCAT4/GPAM/ADPRM/DGKE/PLA2G15/PTDSS2/PTDSS1/SELENOI/AGPAT4/AGPAT1/PNPLA6/CRLS1/GPD2/PNPLA7/LPCAT3/PLA2G6/ETNK2/GPD1/PLPP2/CDIPT/LCAT/PGS1	24
hsa01212	Fatty acid metabolism	13/229	57/8579	2.15E-09	2.82E-07	2.49E-07	SCD5/ACSL3/PPT2/CBR4/CPT2/MCAT/ELOVL1/ACSL6/ACAA1/ACADVL/ACADSB/HSD17B4/FADS2	13
hsa00600	Sphingolipid metabolism	11/229	53/8579	1.10E-07	9.56E-06	8.45E-06	SMPD4/CERK/ASAH2/CERS4/B4GALT5/SGMS2/GBA2/CERS6/SMPD2/NEU4/PLPP2	11
hsa00562	Inositol phosphate metabolism	12/229	73/8579	4.28E-07	2.80E-05	2.48E-05	ISYNA1/PLCB1/OCRL/MTM1/INPP5K/PTEN/PLCB2/PLCH1/CDIPT/MTMR2/INPP5E/MTMR1	12
hsa00565	Ether lipid metabolism	10/229	50/8579	6.08E-07	3.19E-05	2.82E-05	LPCAT1/PLA2G4C/LPCAT4/PAFAH1B3/SELENOI/GDPD3/AGPS/GDPD1/PLA2G6/PLPP2	10
hsa04146	Peroxisome	12/229	83/8579	1.78E-06	7.78E-05	6.87E-05	FAR1/ACSL3/CRAT/AGPS/AMACR/ECH1/ACSL6/ACAA1/PMVK/SLC25A17/HSD17B4/PEX7	12
hsa00140	Steroid hormone biosynthesis	10/229	62/8579	4.81E-06	0.000162449	0.000143587	UGT2B7/HSD11B2/HSD17B11/HSD17B1/HSD11B1L/SRD5A1/CYP2E1/CYP21A2/CYP19A1/DHRS11	10
hsa01040	Biosynthesis of unsaturated fatty acids	7/229	27/8579	4.96E-06	0.000162449	0.000143587	SCD5/ACOT2/ELOVL1/ACAA1/ACOT1/HSD17B4/FADS2	7
hsa04070	Phosphatidylinositol signaling system	12/229	97/8579	9.42E-06	0.000251425	0.000222232	PLCB1/DGKE/OCRL/MTM1/PTEN/IP6K2/PLCB2/CDIPT/MTMR2/INPP5E/MTMR1/PIP4P1	12
hsa00100	Steroid biosynthesis	6/229	20/8579	9.60E-06	0.000251425	0.000222232	DHCR24/FDFT1/SC5D/CYP2R1/TM7SF2/LBR	6
hsa00071	Fatty acid degradation	8/229	43/8579	1.48E-05	0.000351566	0.000310746	ACSL3/CPT2/ALDH3A2/GCDH/ACSL6/ACAA1/ACADVL/ACADSB	8
hsa04144	Endocytosis	19/229	250/8579	3.73E-05	0.000814213	0.000719674	SH3GLB1/MVB12B/RUFY1/CAV1/BIN1/RAB5C/VPS4B/PSD4/SNX2/WASHC2C/CYTH3/VPS36/PSD2/CHMP4A/LDLR/PSD3/EHD1/SNX6/TRAF6	19
hsa05204	Chemical carcinogenesis - DNA adducts	9/229	69/8579	8.27E-05	0.001646678	0.001455481	UGT2B7/SULT1A1/GSTP1/SULT1A4/SULT1A3/HSD11B1L/GSTM2/CYP2E1/CBR1	9
hsa04071	Sphingolipid signaling pathway	12/229	121/8579	8.80E-05	0.001646678	0.001455481	PLCB1/ASAH2/ADORA1/CERS4/SGMS2/PTEN/NFKB1/BAX/AKT1/CERS6/PLCB2/SMPD2	12
hsa03320	PPAR signaling pathway	9/229	75/8579	0.000159463	0.002785293	0.00246189	ANGPTL4/SCD5/ACSL3/CPT2/SLC27A1/FABP5/ACSL6/ACAA1/FADS2	9
hsa00590	Arachidonic acid metabolism	8/229	61/8579	0.000198263	0.003246554	0.002869594	PLA2G4C/LTA4H/PLA2G6/PTGES2/CYP2E1/CBR1/GGT1/PTGR2	8
hsa00280	Valine, leucine and isoleucine degradation	7/229	48/8579	0.000255223	0.003933442	0.003476726	AACS/ALDH3A2/AUH/ACAD8/ACAA1/IVD/ACADSB	7
hsa04920	Adipocytokine signaling pathway	8/229	69/8579	0.000468755	0.00682299	0.006030766	PRKAB2/ACSL3/PRKAA1/PTPN11/NFKB1/AKT1/ACSL6/LEPR	8
hsa04072	Phospholipase D signaling pathway	12/229	148/8579	0.000582071	0.008026457	0.007094498	PLA2G4C/PLCB1/DGKE/PTPN11/LPAR2/AGPAT4/AGPAT1/AKT1/CYTH3/PLCB2/PDGFRB/PLPP2	12
hsa00062	Fatty acid elongation	5/229	27/8579	0.000647708	0.008484976	0.007499778	PPT2/ACOT2/ELOVL1/ACOT1/THEM4	5
hsa00061	Fatty acid biosynthesis	4/229	18/8579	0.001126901	0.014059427	0.012426975	ACSL3/CBR4/MCAT/ACSL6	4
hsa00983	Drug metabolism - other enzymes	8/229	80/8579	0.001264248	0.015056047	0.013307876	UGT2B7/GSTP1/NME4/NME2/NME1/GSTM2/CYP2E1/CES2	8
hsa04936	Alcoholic liver disease	11/229	142/8579	0.001425476	0.016238025	0.014352614	PRKAB2/SCD5/PRKAA1/ALDH3A2/NFKB1/IKBKE/AKT1/C3/CYP2E1/ACADVL/TRAF6	11
hsa04710	Circadian rhythm	5/229	34/8579	0.001917984	0.020937992	0.018506863	PRKAB2/PER2/PRKAA1/CRY2/RORA	5
hsa04913	Ovarian steroidogenesis	6/229	51/8579	0.002235116	0.022523087	0.019907912	PLA2G4C/ACOT2/HSD17B1/ACOT1/LDLR/CYP19A1	6
hsa04979	Cholesterol metabolism	6/229	51/8579	0.002235116	0.022523087	0.019907912	ANGPTL4/APOC1/PCSK9/TSPO/LDLR/LCAT	6
hsa04931	Insulin resistance	9/229	108/8579	0.002322466	0.022536521	0.019919786	PRKAB2/PRKAA1/PTPN11/PTEN/NFKB1/SLC27A1/AKT1/SLC27A3/NR1H2	9
hsa05208	Chemical carcinogenesis - reactive oxygen species	14/229	223/8579	0.002552808	0.023886992	0.021113452	ATP5MC3/NDUFS6/PTPN11/PTEN/ATP5F1A/NFKB1/PRKD2/PRKD3/AKT1/GSTM2/CYP2E1/CBR1/EPHX3/ATP5MC2	14
hsa00592	alpha-Linolenic acid metabolism	4/229	26/8579	0.004657862	0.040700628	0.035974842	PLA2G4C/PLA2G6/ACAA1/FADS2	4
hsa00980	Metabolism of xenobiotics by cytochrome P450	7/229	78/8579	0.004660377	0.040700628	0.035974842	UGT2B7/GSTP1/ALDH3B1/HSD11B1L/GSTM2/CYP2E1/CBR1	7
