# Supplementary material for: Transcriptome and Lipidomic Analysis Suggests Lipid Metabolism Reprogramming and Upregulating SPHK1 Promotes Stemness in Pancreatic Ductal Adenocarcinoma Stem-like Cells
Source: Metabolites. 2023 Nov 4;13(11):1132. doi: 10.3390/metabo13111132 (PMC10673379; doi:10.3390/metabo13111132)
Supplement: Supplementary file 1 [file metabolites-13-01132-s001.zip › Table S7 KEGG enrichment results of differential expressed LMRGs of set 4.txt]

ID	Description	GeneRatio	BgRatio	pvalue	p.adjust	qvalue	geneID	Count
hsa00561	Glycerolipid metabolism	10/119	63/8586	1.23E-08	2.82E-06	2.38E-06	GLA/ALDH7A1/GPAT4/PNPLA2/AKR1B1/ALDH1B1/DGKH/DGAT2/LCLAT1/DGKZ	10
hsa00071	Fatty acid degradation	8/119	43/8586	1.04E-07	1.19E-05	1.01E-05	HADHA/ACAT2/ACSL5/ALDH7A1/ECHS1/ALDH1B1/EHHADH/ECI1	8
hsa00600	Sphingolipid metabolism	8/119	54/8586	6.57E-07	5.01E-05	4.24E-05	SGMS1/GLA/B4GALNT1/SGPL1/UGCG/NEU1/GLB1/ARSA	8
hsa00564	Glycerophospholipid metabolism	10/119	99/8586	9.87E-07	5.65E-05	4.78E-05	MBOAT7/LYPLA2/PCYT2/LPGAT1/CHKA/GPAT4/ETNK1/DGKH/LCLAT1/DGKZ	10
hsa00380	Tryptophan metabolism	7/119	42/8586	1.49E-06	6.80E-05	5.75E-05	HADHA/ACAT2/ALDH7A1/ECHS1/ALDH1B1/EHHADH/CYP1B1	7
hsa01212	Fatty acid metabolism	7/119	57/8586	1.23E-05	0.000468014	0.000395838	TECR/HADHA/ACAT2/ACSL5/ECHS1/EHHADH/PPT1	7
hsa00062	Fatty acid elongation	5/119	27/8586	2.97E-05	0.000972705	0.000822697	TECR/ACOT7/HADHA/ECHS1/PPT1	5
hsa04919	Thyroid hormone signaling pathway	9/119	121/8586	4.28E-05	0.001212594	0.001025591	MED13/SLC2A1/NCOA1/CREBBP/NCOA2/PLCG2/RXRA/NCOR1/PLCD3	9
hsa00280	Valine, leucine and isoleucine degradation	6/119	48/8586	4.77E-05	0.001212594	0.001025591	HADHA/ACAT2/ALDH7A1/ECHS1/ALDH1B1/EHHADH	6
hsa00410	beta-Alanine metabolism	5/119	31/8586	5.99E-05	0.001370981	0.001159552	HADHA/ALDH7A1/ECHS1/ALDH1B1/EHHADH	5
hsa04142	Lysosome	9/119	132/8586	8.47E-05	0.001763938	0.001491908	GLA/MCOLN1/NPC2/LIPA/CTSA/NEU1/GLB1/ARSA/PPT1	9
hsa00100	Steroid biosynthesis	4/119	20/8586	0.000143158	0.002731941	0.002310628	EBP/LSS/NSDHL/LIPA	4
hsa00310	Lysine degradation	6/119	63/8586	0.000222833	0.00392529	0.003319942	HADHA/ACAT2/ALDH7A1/ECHS1/ALDH1B1/EHHADH	6
hsa04070	Phosphatidylinositol signaling system	7/119	97/8586	0.000377465	0.006174247	0.00522207	MTMR3/PIK3C3/IPMK/PLCG2/PLCD3/DGKH/DGKZ	7
hsa00620	Pyruvate metabolism	5/119	47/8586	0.000452936	0.006886196	0.005824225	PC/ACAT2/ALDH7A1/ALDH1B1/ACSS2	5
hsa00650	Butanoate metabolism	4/119	27/8586	0.000481132	0.006886196	0.005824225	HADHA/ACAT2/ECHS1/EHHADH	4
hsa03320	PPAR signaling pathway	6/119	75/8586	0.000577038	0.007773047	0.006574308	DBI/ACOX2/ACSL5/RXRA/PLIN2/EHHADH	6
hsa00640	Propanoate metabolism	4/119	32/8586	0.000934587	0.01189003	0.01005638	HADHA/ECHS1/EHHADH/ACSS2	4
hsa04920	Adipocytokine signaling pathway	5/119	69/8586	0.002605782	0.031406533	0.026563098	SLC2A1/NFKBIA/ACSL5/RXRA/PRKAG1	5
hsa05223	Non-small cell lung cancer	5/119	72/8586	0.003139254	0.035944461	0.030401199	E2F1/EGFR/PLCG2/RXRA/CDK4	5
hsa00562	Inositol phosphate metabolism	5/119	73/8586	0.003333397	0.0363499	0.030744112	MTMR3/PIK3C3/IPMK/PLCG2/PLCD3	5
hsa00900	Terpenoid backbone biosynthesis	3/119	23/8586	0.003755156	0.039087765	0.033059751	ACAT2/MVD/IDI1	3
