# Supplementary material for: Transcriptome and Lipidomic Analysis Suggests Lipid Metabolism Reprogramming and Upregulating SPHK1 Promotes Stemness in Pancreatic Ductal Adenocarcinoma Stem-like Cells
Source: Metabolites. 2023 Nov 4;13(11):1132. doi: 10.3390/metabo13111132 (PMC10673379; doi:10.3390/metabo13111132)
Supplement: Supplementary file 1 [file metabolites-13-01132-s001.zip › Table S8 The lipidomic analysis were performed by BioPAN.txt]

lipid class active reaction (TRC vs 2D)
Reactions chains	Z-score	Predicted genes	Predicted genes links
dhCer->Cer->SPB	5.171	DEGS1, DEGS2, ACER1, ACER2, ACER3, ASAH1, ASAH2, ASAH2B	https://lipidmaps.org/data/proteome/LMPD_table.php?GENE_SYMBOL=DEGS1 ; https://lipidmaps.org/data/proteome/LMPD_table.php?GENE_SYMBOL=DEGS2 ; https://lipidmaps.org/data/proteome/LMPD_table.php?GENE_SYMBOL=ACER1 ; https://lipidmaps.org/data/proteome/LMPD_table.php?GENE_SYMBOL=ACER2 ; https://lipidmaps.org/data/proteome/LMPD_table.php?GENE_SYMBOL=ACER3 ; https://lipidmaps.org/data/proteome/LMPD_tab…
SM->Cer->SPB	4.704	SMPD1, SMPD4, ACER1, ACER2, ACER3, ASAH1, ASAH2, ASAH2B	https://lipidmaps.org/data/proteome/LMPD_table.php?GENE_SYMBOL=SMPD1 ; https://lipidmaps.org/data/proteome/LMPD_table.php?GENE_SYMBOL=SMPD4 ; https://lipidmaps.org/data/proteome/LMPD_table.php?GENE_SYMBOL=ACER1 ; https://lipidmaps.org/data/proteome/LMPD_table.php?GENE_SYMBOL=ACER2 ; https://lipidmaps.org/data/proteome/LMPD_table.php?GENE_SYMBOL=ACER3 ; https://lipidmaps.org/data/proteome/LMPD_tab…
Cer->SPB	3.749	ACER1, ACER2, ACER3, ASAH1, ASAH2, ASAH2B	https://lipidmaps.org/data/proteome/LMPD_table.php?GENE_SYMBOL=ACER1 ; https://lipidmaps.org/data/proteome/LMPD_table.php?GENE_SYMBOL=ACER2 ; https://lipidmaps.org/data/proteome/LMPD_table.php?GENE_SYMBOL=ACER3 ; https://lipidmaps.org/data/proteome/LMPD_table.php?GENE_SYMBOL=ASAH1 ; https://lipidmaps.org/data/proteome/LMPD_table.php?GENE_SYMBOL=ASAH2 ; https://lipidmaps.org/data/proteome/LMPD_tab…
DG->PE	3.049	CEPT1	https://lipidmaps.org/data/proteome/LMPD_table.php?GENE_SYMBOL=CEPT1
PS->PE	2.827	PISD	https://lipidmaps.org/data/proteome/LMPD_table.php?GENE_SYMBOL=PISD
DG->PC	2.734	CHPT1	https://lipidmaps.org/data/proteome/LMPD_table.php?GENE_SYMBOL=CHPT1
DG->TG	2.645	DGAT2	https://lipidmaps.org/data/proteome/LMPD_table.php?GENE_SYMBOL=DGAT2
LPC->PC	2.051	LPCAT1, LPCAT2, LPCAT3, LPCAT4	https://lipidmaps.org/data/proteome/LMPD_table.php?GENE_SYMBOL=LPCAT1 ; https://lipidmaps.org/data/proteome/LMPD_table.php?GENE_SYMBOL=LPCAT2 ; https://lipidmaps.org/data/proteome/LMPD_table.php?GENE_SYMBOL=LPCAT3 ; https://lipidmaps.org/data/proteome/LMPD_table.php?GENE_SYMBOL=LPCAT4
lipid class most active reaction (TRC vs 2D)
Reactions chains	Z-score	Predicted genes	Predicted genes links
dhCer->Cer->SPB	5.171	DEGS1, DEGS2, ACER1, ACER2, ACER3, ASAH1, ASAH2, ASAH2B	https://lipidmaps.org/data/proteome/LMPD_table.php?GENE_SYMBOL=DEGS1 ; https://lipidmaps.org/data/proteome/LMPD_table.php?GENE_SYMBOL=DEGS2 ; https://lipidmaps.org/data/proteome/LMPD_table.php?GENE_SYMBOL=ACER1 ; https://lipidmaps.org/data/proteome/LMPD_table.php?GENE_SYMBOL=ACER2 ; https://lipidmaps.org/data/proteome/LMPD_table.php?GENE_SYMBOL=ACER3 ; https://lipidmaps.org/data/proteome/LMPD_tab…
SM->Cer->SPB	4.704	SMPD1, SMPD4, ACER1, ACER2, ACER3, ASAH1, ASAH2, ASAH2B	https://lipidmaps.org/data/proteome/LMPD_table.php?GENE_SYMBOL=SMPD1 ; https://lipidmaps.org/data/proteome/LMPD_table.php?GENE_SYMBOL=SMPD4 ; https://lipidmaps.org/data/proteome/LMPD_table.php?GENE_SYMBOL=ACER1 ; https://lipidmaps.org/data/proteome/LMPD_table.php?GENE_SYMBOL=ACER2 ; https://lipidmaps.org/data/proteome/LMPD_table.php?GENE_SYMBOL=ACER3 ; https://lipidmaps.org/data/proteome/LMPD_tab…
Cer->SPB	3.749	ACER1, ACER2, ACER3, ASAH1, ASAH2, ASAH2B	https://lipidmaps.org/data/proteome/LMPD_table.php?GENE_SYMBOL=ACER1 ; https://lipidmaps.org/data/proteome/LMPD_table.php?GENE_SYMBOL=ACER2 ; https://lipidmaps.org/data/proteome/LMPD_table.php?GENE_SYMBOL=ACER3 ; https://lipidmaps.org/data/proteome/LMPD_table.php?GENE_SYMBOL=ASAH1 ; https://lipidmaps.org/data/proteome/LMPD_table.php?GENE_SYMBOL=ASAH2 ; https://lipidmaps.org/data/proteome/LMPD_tab…
DG->PE	3.049	CEPT1	https://lipidmaps.org/data/proteome/LMPD_table.php?GENE_SYMBOL=CEPT1
PS->PE	2.827	PISD	https://lipidmaps.org/data/proteome/LMPD_table.php?GENE_SYMBOL=PISD
LPC->PC	2.051	LPCAT1, LPCAT2, LPCAT3, LPCAT4	https://lipidmaps.org/data/proteome/LMPD_table.php?GENE_SYMBOL=LPCAT1 ; https://lipidmaps.org/data/proteome/LMPD_table.php?GENE_SYMBOL=LPCAT2 ; https://lipidmaps.org/data/proteome/LMPD_table.php?GENE_SYMBOL=LPCAT3 ; https://lipidmaps.org/data/proteome/LMPD_table.php?GENE_SYMBOL=LPCAT4
lipid class suppressed reaction (TRC vs 2D)
Reactions chains	Z-score	Predicted genes	Predicted genes links
SPB->Cer->SM	4.577	CERS1, CERS2, CERS3, CERS4, CERS5, CERS6, ASAH1, ASAH2, ASAH2B, SGMS1, SGMS2, CERT1	https://lipidmaps.org/data/proteome/LMPD_table.php?GENE_SYMBOL=CERS1 ; https://lipidmaps.org/data/proteome/LMPD_table.php?GENE_SYMBOL=CERS2 ; https://lipidmaps.org/data/proteome/LMPD_table.php?GENE_SYMBOL=CERS3 ; https://lipidmaps.org/data/proteome/LMPD_table.php?GENE_SYMBOL=CERS4 ; https://lipidmaps.org/data/proteome/LMPD_table.php?GENE_SYMBOL=CERS5 ; https://lipidmaps.org/data/proteome/LMPD_tab…
PE->PC->LPC	4.224	PEMT, PLA2G2E, PLA2G2A, PLA2G2D, PLA2G2F, PLA2G1B, PLA2G4A, PLA2G4B, PLA2G4C, PLA2G4D, PLA2G4E, PLA2G4F	https://lipidmaps.org/data/proteome/LMPD_table.php?GENE_SYMBOL=PEMT ; https://lipidmaps.org/data/proteome/LMPD_table.php?GENE_SYMBOL=PLA2G2E ; https://lipidmaps.org/data/proteome/LMPD_table.php?GENE_SYMBOL=PLA2G2A ; https://lipidmaps.org/data/proteome/LMPD_table.php?GENE_SYMBOL=PLA2G2D ; https://lipidmaps.org/data/proteome/LMPD_table.php?GENE_SYMBOL=PLA2G2F ; https://lipidmaps.org/data/proteome/L…
PE->PC->PS	3.869	PEMT, PTDSS1	https://lipidmaps.org/data/proteome/LMPD_table.php?GENE_SYMBOL=PEMT ; https://lipidmaps.org/data/proteome/LMPD_table.php?GENE_SYMBOL=PTDSS1
TG->DG	3.429	PNPLA4, PNPLA5	https://lipidmaps.org/data/proteome/LMPD_table.php?GENE_SYMBOL=PNPLA4 ; https://lipidmaps.org/data/proteome/LMPD_table.php?GENE_SYMBOL=PNPLA5
Cer->SM	3.259	SGMS1, SGMS2, CERT1	https://lipidmaps.org/data/proteome/LMPD_table.php?GENE_SYMBOL=SGMS1 ; https://lipidmaps.org/data/proteome/LMPD_table.php?GENE_SYMBOL=SGMS2 ; https://lipidmaps.org/data/proteome/LMPD_table.php?GENE_SYMBOL=CERT1
PC->LPC	2.701	PLA2G2E, PLA2G2A, PLA2G2D, PLA2G2F, PLA2G1B, PLA2G4A, PLA2G4B, PLA2G4C, PLA2G4D, PLA2G4E, PLA2G4F	https://lipidmaps.org/data/proteome/LMPD_table.php?GENE_SYMBOL=PLA2G2E ; https://lipidmaps.org/data/proteome/LMPD_table.php?GENE_SYMBOL=PLA2G2A ; https://lipidmaps.org/data/proteome/LMPD_table.php?GENE_SYMBOL=PLA2G2D ; https://lipidmaps.org/data/proteome/LMPD_table.php?GENE_SYMBOL=PLA2G2F ; https://lipidmaps.org/data/proteome/LMPD_table.php?GENE_SYMBOL=PLA2G1B ; https://lipidmaps.org/data/proteom…
PC->DG	2.563		No genes have yet been identifi
PE->PS	2.452	PTDSS2	https://lipidmaps.org/data/proteome/LMPD_table.php?GENE_SYMBOL=PTDSS2
PC->PS	2.2	PTDSS1	https://lipidmaps.org/data/proteome/LMPD_table.php?GENE_SYMBOL=PTDSS1
PE->PC->DG->TG	1.842	PEMT, DGAT2	https://lipidmaps.org/data/proteome/LMPD_table.php?GENE_SYMBOL=PEMT ; https://lipidmaps.org/data/proteome/LMPD_table.php?GENE_SYMBOL=DGAT2
PG->CL	1.652	CRLS1	https://lipidmaps.org/data/proteome/LMPD_table.php?GENE_SYMBOL=CRLS1
lipid class most suppressed reaction (TRC vs 2D)
Reactions chains	Z-score	Predicted genes	Predicted genes links
SPB->Cer->SM	4.577	CERS1, CERS2, CERS3, CERS4, CERS5, CERS6, ASAH1, ASAH2, ASAH2B, SGMS1, SGMS2, CERT1	https://lipidmaps.org/data/proteome/LMPD_table.php?GENE_SYMBOL=CERS1 ; https://lipidmaps.org/data/proteome/LMPD_table.php?GENE_SYMBOL=CERS2 ; https://lipidmaps.org/data/proteome/LMPD_table.php?GENE_SYMBOL=CERS3 ; https://lipidmaps.org/data/proteome/LMPD_table.php?GENE_SYMBOL=CERS4 ; https://lipidmaps.org/data/proteome/LMPD_table.php?GENE_SYMBOL=CERS5 ; https://lipidmaps.org/data/proteome/LMPD_tab…
PE->PC->LPC	4.224	PEMT, PLA2G2E, PLA2G2A, PLA2G2D, PLA2G2F, PLA2G1B, PLA2G4A, PLA2G4B, PLA2G4C, PLA2G4D, PLA2G4E, PLA2G4F	https://lipidmaps.org/data/proteome/LMPD_table.php?GENE_SYMBOL=PEMT ; https://lipidmaps.org/data/proteome/LMPD_table.php?GENE_SYMBOL=PLA2G2E ; https://lipidmaps.org/data/proteome/LMPD_table.php?GENE_SYMBOL=PLA2G2A ; https://lipidmaps.org/data/proteome/LMPD_table.php?GENE_SYMBOL=PLA2G2D ; https://lipidmaps.org/data/proteome/LMPD_table.php?GENE_SYMBOL=PLA2G2F ; https://lipidmaps.org/data/proteome/L…
TG->DG	3.429	PNPLA4, PNPLA5	https://lipidmaps.org/data/proteome/LMPD_table.php?GENE_SYMBOL=PNPLA4 ; https://lipidmaps.org/data/proteome/LMPD_table.php?GENE_SYMBOL=PNPLA5
Cer->SM	3.259	SGMS1, SGMS2, CERT1	https://lipidmaps.org/data/proteome/LMPD_table.php?GENE_SYMBOL=SGMS1 ; https://lipidmaps.org/data/proteome/LMPD_table.php?GENE_SYMBOL=SGMS2 ; https://lipidmaps.org/data/proteome/LMPD_table.php?GENE_SYMBOL=CERT1
PC->LPC	2.701	PLA2G2E, PLA2G2A, PLA2G2D, PLA2G2F, PLA2G1B, PLA2G4A, PLA2G4B, PLA2G4C, PLA2G4D, PLA2G4E, PLA2G4F	https://lipidmaps.org/data/proteome/LMPD_table.php?GENE_SYMBOL=PLA2G2E ; https://lipidmaps.org/data/proteome/LMPD_table.php?GENE_SYMBOL=PLA2G2A ; https://lipidmaps.org/data/proteome/LMPD_table.php?GENE_SYMBOL=PLA2G2D ; https://lipidmaps.org/data/proteome/LMPD_table.php?GENE_SYMBOL=PLA2G2F ; https://lipidmaps.org/data/proteome/LMPD_table.php?GENE_SYMBOL=PLA2G1B ; https://lipidmaps.org/data/proteom…
PG->CL	1.652	CRLS1	https://lipidmaps.org/data/proteome/LMPD_table.php?GENE_SYMBOL=CRLS1
lipid species active reaction (TRC vs 2D)
Reactions chains	Z-score	Predicted genes	Predicted genes links
PS(40:7)->PE(40:7)	4.031	PISD	https://lipidmaps.org/data/proteome/LMPD_table.php?GENE_SYMBOL=PISD
PS(38:4)->PE(38:4)->PC(38:4)	3.992	PISD, PEMT	https://lipidmaps.org/data/proteome/LMPD_table.php?GENE_SYMBOL=PISD ; https://lipidmaps.org/data/proteome/LMPD_table.php?GENE_SYMBOL=PEMT
Cer(18:0)->SPB	3.669	ACER1, ACER2, ACER3, ASAH1, ASAH2, ASAH2B	https://lipidmaps.org/data/proteome/LMPD_table.php?GENE_SYMBOL=ACER1 ; https://lipidmaps.org/data/proteome/LMPD_table.php?GENE_SYMBOL=ACER2 ; https://lipidmaps.org/data/proteome/LMPD_table.php?GENE_SYMBOL=ACER3 ; https://lipidmaps.org/data/proteome/LMPD_table.php?GENE_SYMBOL=ASAH1 ; https://lipidmaps.org/data/proteome/LMPD_table.php?GENE_SYMBOL=ASAH2 ; https://lipidmaps.org/data/proteome/LMPD_tab…
Cer(20:0)->SPB	3.539	ACER1, ACER2, ACER3, ASAH1, ASAH2, ASAH2B	https://lipidmaps.org/data/proteome/LMPD_table.php?GENE_SYMBOL=ACER1 ; https://lipidmaps.org/data/proteome/LMPD_table.php?GENE_SYMBOL=ACER2 ; https://lipidmaps.org/data/proteome/LMPD_table.php?GENE_SYMBOL=ACER3 ; https://lipidmaps.org/data/proteome/LMPD_table.php?GENE_SYMBOL=ASAH1 ; https://lipidmaps.org/data/proteome/LMPD_table.php?GENE_SYMBOL=ASAH2 ; https://lipidmaps.org/data/proteome/LMPD_tab…
Cer(16:0)->SPB	3.516	ACER1, ACER2, ACER3, ASAH1, ASAH2, ASAH2B	https://lipidmaps.org/data/proteome/LMPD_table.php?GENE_SYMBOL=ACER1 ; https://lipidmaps.org/data/proteome/LMPD_table.php?GENE_SYMBOL=ACER2 ; https://lipidmaps.org/data/proteome/LMPD_table.php?GENE_SYMBOL=ACER3 ; https://lipidmaps.org/data/proteome/LMPD_table.php?GENE_SYMBOL=ASAH1 ; https://lipidmaps.org/data/proteome/LMPD_table.php?GENE_SYMBOL=ASAH2 ; https://lipidmaps.org/data/proteome/LMPD_tab…
PS(34:2)->PE(34:2)	3.409	PISD	https://lipidmaps.org/data/proteome/LMPD_table.php?GENE_SYMBOL=PISD
LPE(20:0)->PE(38:4)->PC(38:4)	3.339	MBOAT1, MBOAT2, LPCAT3, LPCAT4, PEMT	https://lipidmaps.org/data/proteome/LMPD_table.php?GENE_SYMBOL=MBOAT1 ; https://lipidmaps.org/data/proteome/LMPD_table.php?GENE_SYMBOL=MBOAT2 ; https://lipidmaps.org/data/proteome/LMPD_table.php?GENE_SYMBOL=LPCAT3 ; https://lipidmaps.org/data/proteome/LMPD_table.php?GENE_SYMBOL=LPCAT4 ; https://lipidmaps.org/data/proteome/LMPD_table.php?GENE_SYMBOL=PEMT
PS(34:1)->PE(34:1)	3.271	PISD	https://lipidmaps.org/data/proteome/LMPD_table.php?GENE_SYMBOL=PISD
DG(36:2)->PE(36:2)	3.212	CEPT1	https://lipidmaps.org/data/proteome/LMPD_table.php?GENE_SYMBOL=CEPT1
PS(36:1)->PE(36:1)->PC(36:1)	3.207	PISD, PEMT	https://lipidmaps.org/data/proteome/LMPD_table.php?GENE_SYMBOL=PISD ; https://lipidmaps.org/data/proteome/LMPD_table.php?GENE_SYMBOL=PEMT
PS(36:2)->PE(36:2)	3.11	PISD	https://lipidmaps.org/data/proteome/LMPD_table.php?GENE_SYMBOL=PISD
dhCer(16:0)->Cer(16:0)->SPB->Cer(14:0)	2.979	DEGS1, DEGS2, ACER1, ACER2, ACER3, ASAH1, ASAH2, ASAH2B, CERS1, CERS2, CERS3, CERS4, CERS5, CERS6, ASAH1, ASAH2, ASAH2B	https://lipidmaps.org/data/proteome/LMPD_table.php?GENE_SYMBOL=DEGS1 ; https://lipidmaps.org/data/proteome/LMPD_table.php?GENE_SYMBOL=DEGS2 ; https://lipidmaps.org/data/proteome/LMPD_table.php?GENE_SYMBOL=ACER1 ; https://lipidmaps.org/data/proteome/LMPD_table.php?GENE_SYMBOL=ACER2 ; https://lipidmaps.org/data/proteome/LMPD_table.php?GENE_SYMBOL=ACER3 ; https://lipidmaps.org/data/proteome/LMPD_tab…
PE(38:4)->PC(38:4)	2.965	PEMT	https://lipidmaps.org/data/proteome/LMPD_table.php?GENE_SYMBOL=PEMT
LPC(16:0)->PC(32:3)	2.951	LPCAT1, LPCAT2, LPCAT3, LPCAT4	https://lipidmaps.org/data/proteome/LMPD_table.php?GENE_SYMBOL=LPCAT1 ; https://lipidmaps.org/data/proteome/LMPD_table.php?GENE_SYMBOL=LPCAT2 ; https://lipidmaps.org/data/proteome/LMPD_table.php?GENE_SYMBOL=LPCAT3 ; https://lipidmaps.org/data/proteome/LMPD_table.php?GENE_SYMBOL=LPCAT4
Cer(22:0)->SPB	2.847	ACER1, ACER2, ACER3, ASAH1, ASAH2, ASAH2B	https://lipidmaps.org/data/proteome/LMPD_table.php?GENE_SYMBOL=ACER1 ; https://lipidmaps.org/data/proteome/LMPD_table.php?GENE_SYMBOL=ACER2 ; https://lipidmaps.org/data/proteome/LMPD_table.php?GENE_SYMBOL=ACER3 ; https://lipidmaps.org/data/proteome/LMPD_table.php?GENE_SYMBOL=ASAH1 ; https://lipidmaps.org/data/proteome/LMPD_table.php?GENE_SYMBOL=ASAH2 ; https://lipidmaps.org/data/proteome/LMPD_tab…
DG(36:2)->PC(36:2)	2.801	CHPT1	https://lipidmaps.org/data/proteome/LMPD_table.php?GENE_SYMBOL=CHPT1
DG(34:1)->TG(54:6)	2.779	DGAT2	https://lipidmaps.org/data/proteome/LMPD_table.php?GENE_SYMBOL=DGAT2
PE(36:5)->PC(36:5)	2.771	PEMT	https://lipidmaps.org/data/proteome/LMPD_table.php?GENE_SYMBOL=PEMT
DG(36:2)->TG(58:8)	2.733	DGAT2	https://lipidmaps.org/data/proteome/LMPD_table.php?GENE_SYMBOL=DGAT2
Cer(26:0)->SPB	2.715	ACER1, ACER2, ACER3, ASAH1, ASAH2, ASAH2B	https://lipidmaps.org/data/proteome/LMPD_table.php?GENE_SYMBOL=ACER1 ; https://lipidmaps.org/data/proteome/LMPD_table.php?GENE_SYMBOL=ACER2 ; https://lipidmaps.org/data/proteome/LMPD_table.php?GENE_SYMBOL=ACER3 ; https://lipidmaps.org/data/proteome/LMPD_table.php?GENE_SYMBOL=ASAH1 ; https://lipidmaps.org/data/proteome/LMPD_table.php?GENE_SYMBOL=ASAH2 ; https://lipidmaps.org/data/proteome/LMPD_tab…
DG(34:1)->PE(34:1)	2.69	CEPT1	https://lipidmaps.org/data/proteome/LMPD_table.php?GENE_SYMBOL=CEPT1
SM(16:0)->Cer(16:0)->SPB->Cer(14:0)	2.69	SMPD1, SMPD4, ACER1, ACER2, ACER3, ASAH1, ASAH2, ASAH2B, CERS1, CERS2, CERS3, CERS4, CERS5, CERS6, ASAH1, ASAH2, ASAH2B	https://lipidmaps.org/data/proteome/LMPD_table.php?GENE_SYMBOL=SMPD1 ; https://lipidmaps.org/data/proteome/LMPD_table.php?GENE_SYMBOL=SMPD4 ; https://lipidmaps.org/data/proteome/LMPD_table.php?GENE_SYMBOL=ACER1 ; https://lipidmaps.org/data/proteome/LMPD_table.php?GENE_SYMBOL=ACER2 ; https://lipidmaps.org/data/proteome/LMPD_table.php?GENE_SYMBOL=ACER3 ; https://lipidmaps.org/data/proteome/LMPD_tab…
PE(16:1)->PC(16:1)	2.664	PEMT	https://lipidmaps.org/data/proteome/LMPD_table.php?GENE_SYMBOL=PEMT
dhCer(16:0)->Cer(16:0)->SPB->Cer(26:0)	2.658	DEGS1, DEGS2, ACER1, ACER2, ACER3, ASAH1, ASAH2, ASAH2B, CERS1, CERS2, CERS3, CERS4, CERS5, CERS6, ASAH1, ASAH2, ASAH2B	https://lipidmaps.org/data/proteome/LMPD_table.php?GENE_SYMBOL=DEGS1 ; https://lipidmaps.org/data/proteome/LMPD_table.php?GENE_SYMBOL=DEGS2 ; https://lipidmaps.org/data/proteome/LMPD_table.php?GENE_SYMBOL=ACER1 ; https://lipidmaps.org/data/proteome/LMPD_table.php?GENE_SYMBOL=ACER2 ; https://lipidmaps.org/data/proteome/LMPD_table.php?GENE_SYMBOL=ACER3 ; https://lipidmaps.org/data/proteome/LMPD_tab…
DG(34:1)->TG(58:5)	2.656	DGAT2	https://lipidmaps.org/data/proteome/LMPD_table.php?GENE_SYMBOL=DGAT2
Cer(24:1)->SPB	2.65	ACER1, ACER2, ACER3, ASAH1, ASAH2, ASAH2B	https://lipidmaps.org/data/proteome/LMPD_table.php?GENE_SYMBOL=ACER1 ; https://lipidmaps.org/data/proteome/LMPD_table.php?GENE_SYMBOL=ACER2 ; https://lipidmaps.org/data/proteome/LMPD_table.php?GENE_SYMBOL=ACER3 ; https://lipidmaps.org/data/proteome/LMPD_table.php?GENE_SYMBOL=ASAH1 ; https://lipidmaps.org/data/proteome/LMPD_table.php?GENE_SYMBOL=ASAH2 ; https://lipidmaps.org/data/proteome/LMPD_tab…
DG(34:1)->TG(58:6)	2.646	DGAT2	https://lipidmaps.org/data/proteome/LMPD_table.php?GENE_SYMBOL=DGAT2
LPC(16:0)->PC(38:5)	2.639	LPCAT1, LPCAT2, LPCAT3, LPCAT4	https://lipidmaps.org/data/proteome/LMPD_table.php?GENE_SYMBOL=LPCAT1 ; https://lipidmaps.org/data/proteome/LMPD_table.php?GENE_SYMBOL=LPCAT2 ; https://lipidmaps.org/data/proteome/LMPD_table.php?GENE_SYMBOL=LPCAT3 ; https://lipidmaps.org/data/proteome/LMPD_table.php?GENE_SYMBOL=LPCAT4
LPC(16:0)->PC(36:6)	2.628	LPCAT1, LPCAT2, LPCAT3, LPCAT4	https://lipidmaps.org/data/proteome/LMPD_table.php?GENE_SYMBOL=LPCAT1 ; https://lipidmaps.org/data/proteome/LMPD_table.php?GENE_SYMBOL=LPCAT2 ; https://lipidmaps.org/data/proteome/LMPD_table.php?GENE_SYMBOL=LPCAT3 ; https://lipidmaps.org/data/proteome/LMPD_table.php?GENE_SYMBOL=LPCAT4
DG(34:1)->TG(56:7)	2.611	DGAT2	https://lipidmaps.org/data/proteome/LMPD_table.php?GENE_SYMBOL=DGAT2
LPC(16:0)->PC(34:0)	2.605	LPCAT1, LPCAT2, LPCAT3, LPCAT4	https://lipidmaps.org/data/proteome/LMPD_table.php?GENE_SYMBOL=LPCAT1 ; https://lipidmaps.org/data/proteome/LMPD_table.php?GENE_SYMBOL=LPCAT2 ; https://lipidmaps.org/data/proteome/LMPD_table.php?GENE_SYMBOL=LPCAT3 ; https://lipidmaps.org/data/proteome/LMPD_table.php?GENE_SYMBOL=LPCAT4
DG(34:1)->TG(54:2)	2.602	DGAT2	https://lipidmaps.org/data/proteome/LMPD_table.php?GENE_SYMBOL=DGAT2
LPC(16:0)->PC(36:4)	2.594	LPCAT1, LPCAT2, LPCAT3, LPCAT4	https://lipidmaps.org/data/proteome/LMPD_table.php?GENE_SYMBOL=LPCAT1 ; https://lipidmaps.org/data/proteome/LMPD_table.php?GENE_SYMBOL=LPCAT2 ; https://lipidmaps.org/data/proteome/LMPD_table.php?GENE_SYMBOL=LPCAT3 ; https://lipidmaps.org/data/proteome/LMPD_table.php?GENE_SYMBOL=LPCAT4
DG(36:2)->TG(56:8)	2.562	DGAT2	https://lipidmaps.org/data/proteome/LMPD_table.php?GENE_SYMBOL=DGAT2
LPC(16:0)->PC(32:0)	2.562	LPCAT1, LPCAT2, LPCAT3, LPCAT4	https://lipidmaps.org/data/proteome/LMPD_table.php?GENE_SYMBOL=LPCAT1 ; https://lipidmaps.org/data/proteome/LMPD_table.php?GENE_SYMBOL=LPCAT2 ; https://lipidmaps.org/data/proteome/LMPD_table.php?GENE_SYMBOL=LPCAT3 ; https://lipidmaps.org/data/proteome/LMPD_table.php?GENE_SYMBOL=LPCAT4
LPC(16:0)->PC(40:4)	2.56	LPCAT1, LPCAT2, LPCAT3, LPCAT4	https://lipidmaps.org/data/proteome/LMPD_table.php?GENE_SYMBOL=LPCAT1 ; https://lipidmaps.org/data/proteome/LMPD_table.php?GENE_SYMBOL=LPCAT2 ; https://lipidmaps.org/data/proteome/LMPD_table.php?GENE_SYMBOL=LPCAT3 ; https://lipidmaps.org/data/proteome/LMPD_table.php?GENE_SYMBOL=LPCAT4
LPC(16:0)->PC(40:6)	2.549	LPCAT1, LPCAT2, LPCAT3, LPCAT4	https://lipidmaps.org/data/proteome/LMPD_table.php?GENE_SYMBOL=LPCAT1 ; https://lipidmaps.org/data/proteome/LMPD_table.php?GENE_SYMBOL=LPCAT2 ; https://lipidmaps.org/data/proteome/LMPD_table.php?GENE_SYMBOL=LPCAT3 ; https://lipidmaps.org/data/proteome/LMPD_table.php?GENE_SYMBOL=LPCAT4
DG(34:1)->TG(51:1)	2.546	DGAT2	https://lipidmaps.org/data/proteome/LMPD_table.php?GENE_SYMBOL=DGAT2
DG(34:1)->TG(53:2)	2.528	DGAT2	https://lipidmaps.org/data/proteome/LMPD_table.php?GENE_SYMBOL=DGAT2
LPC(16:0)->PC(31:0)	2.525	LPCAT1, LPCAT2, LPCAT3, LPCAT4	https://lipidmaps.org/data/proteome/LMPD_table.php?GENE_SYMBOL=LPCAT1 ; https://lipidmaps.org/data/proteome/LMPD_table.php?GENE_SYMBOL=LPCAT2 ; https://lipidmaps.org/data/proteome/LMPD_table.php?GENE_SYMBOL=LPCAT3 ; https://lipidmaps.org/data/proteome/LMPD_table.php?GENE_SYMBOL=LPCAT4
LPC(16:0)->PC(38:4)	2.516	LPCAT1, LPCAT2, LPCAT3, LPCAT4	https://lipidmaps.org/data/proteome/LMPD_table.php?GENE_SYMBOL=LPCAT1 ; https://lipidmaps.org/data/proteome/LMPD_table.php?GENE_SYMBOL=LPCAT2 ; https://lipidmaps.org/data/proteome/LMPD_table.php?GENE_SYMBOL=LPCAT3 ; https://lipidmaps.org/data/proteome/LMPD_table.php?GENE_SYMBOL=LPCAT4
DG(34:1)->TG(58:7)	2.502	DGAT2	https://lipidmaps.org/data/proteome/LMPD_table.php?GENE_SYMBOL=DGAT2
LPC(16:0)->PC(38:1)	2.502	LPCAT1, LPCAT2, LPCAT3, LPCAT4	https://lipidmaps.org/data/proteome/LMPD_table.php?GENE_SYMBOL=LPCAT1 ; https://lipidmaps.org/data/proteome/LMPD_table.php?GENE_SYMBOL=LPCAT2 ; https://lipidmaps.org/data/proteome/LMPD_table.php?GENE_SYMBOL=LPCAT3 ; https://lipidmaps.org/data/proteome/LMPD_table.php?GENE_SYMBOL=LPCAT4
DG(34:1)->TG(54:4)	2.489	DGAT2	https://lipidmaps.org/data/proteome/LMPD_table.php?GENE_SYMBOL=DGAT2
dhCer(16:0)->Cer(16:0)->SPB->Cer(25:0)	2.467	DEGS1, DEGS2, ACER1, ACER2, ACER3, ASAH1, ASAH2, ASAH2B, CERS1, CERS2, CERS3, CERS4, CERS5, CERS6, ASAH1, ASAH2, ASAH2B	https://lipidmaps.org/data/proteome/LMPD_table.php?GENE_SYMBOL=DEGS1 ; https://lipidmaps.org/data/proteome/LMPD_table.php?GENE_SYMBOL=DEGS2 ; https://lipidmaps.org/data/proteome/LMPD_table.php?GENE_SYMBOL=ACER1 ; https://lipidmaps.org/data/proteome/LMPD_table.php?GENE_SYMBOL=ACER2 ; https://lipidmaps.org/data/proteome/LMPD_table.php?GENE_SYMBOL=ACER3 ; https://lipidmaps.org/data/proteome/LMPD_tab…
dhCer(16:0)->Cer(16:0)->SPB->Cer(24:0)	2.465	DEGS1, DEGS2, ACER1, ACER2, ACER3, ASAH1, ASAH2, ASAH2B, CERS1, CERS2, CERS3, CERS4, CERS5, CERS6, ASAH1, ASAH2, ASAH2B	https://lipidmaps.org/data/proteome/LMPD_table.php?GENE_SYMBOL=DEGS1 ; https://lipidmaps.org/data/proteome/LMPD_table.php?GENE_SYMBOL=DEGS2 ; https://lipidmaps.org/data/proteome/LMPD_table.php?GENE_SYMBOL=ACER1 ; https://lipidmaps.org/data/proteome/LMPD_table.php?GENE_SYMBOL=ACER2 ; https://lipidmaps.org/data/proteome/LMPD_table.php?GENE_SYMBOL=ACER3 ; https://lipidmaps.org/data/proteome/LMPD_tab…
LPC(16:0)->PC(33:1)	2.465	LPCAT1, LPCAT2, LPCAT3, LPCAT4	https://lipidmaps.org/data/proteome/LMPD_table.php?GENE_SYMBOL=LPCAT1 ; https://lipidmaps.org/data/proteome/LMPD_table.php?GENE_SYMBOL=LPCAT2 ; https://lipidmaps.org/data/proteome/LMPD_table.php?GENE_SYMBOL=LPCAT3 ; https://lipidmaps.org/data/proteome/LMPD_table.php?GENE_SYMBOL=LPCAT4
DG(34:1)->TG(52:3)	2.454	DGAT2	https://lipidmaps.org/data/proteome/LMPD_table.php?GENE_SYMBOL=DGAT2
DG(34:1)->TG(58:3)	2.452	DGAT2	https://lipidmaps.org/data/proteome/LMPD_table.php?GENE_SYMBOL=DGAT2
DG(34:1)->TG(50:2)	2.45	DGAT2	https://lipidmaps.org/data/proteome/LMPD_table.php?GENE_SYMBOL=DGAT2
DG(34:1)->TG(56:6)	2.437	DGAT2	https://lipidmaps.org/data/proteome/LMPD_table.php?GENE_SYMBOL=DGAT2
LPC(16:0)->PC(38:6)	2.436	LPCAT1, LPCAT2, LPCAT3, LPCAT4	https://lipidmaps.org/data/proteome/LMPD_table.php?GENE_SYMBOL=LPCAT1 ; https://lipidmaps.org/data/proteome/LMPD_table.php?GENE_SYMBOL=LPCAT2 ; https://lipidmaps.org/data/proteome/LMPD_table.php?GENE_SYMBOL=LPCAT3 ; https://lipidmaps.org/data/proteome/LMPD_table.php?GENE_SYMBOL=LPCAT4
dhCer(16:0)->Cer(16:0)->SPB->Cer(26:1)	2.434	DEGS1, DEGS2, ACER1, ACER2, ACER3, ASAH1, ASAH2, ASAH2B, CERS1, CERS2, CERS3, CERS4, CERS5, CERS6, ASAH1, ASAH2, ASAH2B	https://lipidmaps.org/data/proteome/LMPD_table.php?GENE_SYMBOL=DEGS1 ; https://lipidmaps.org/data/proteome/LMPD_table.php?GENE_SYMBOL=DEGS2 ; https://lipidmaps.org/data/proteome/LMPD_table.php?GENE_SYMBOL=ACER1 ; https://lipidmaps.org/data/proteome/LMPD_table.php?GENE_SYMBOL=ACER2 ; https://lipidmaps.org/data/proteome/LMPD_table.php?GENE_SYMBOL=ACER3 ; https://lipidmaps.org/data/proteome/LMPD_tab…
DG(34:1)->TG(50:3)	2.425	DGAT2	https://lipidmaps.org/data/proteome/LMPD_table.php?GENE_SYMBOL=DGAT2
LPC(16:0)->PC(36:5)	2.425	LPCAT1, LPCAT2, LPCAT3, LPCAT4	https://lipidmaps.org/data/proteome/LMPD_table.php?GENE_SYMBOL=LPCAT1 ; https://lipidmaps.org/data/proteome/LMPD_table.php?GENE_SYMBOL=LPCAT2 ; https://lipidmaps.org/data/proteome/LMPD_table.php?GENE_SYMBOL=LPCAT3 ; https://lipidmaps.org/data/proteome/LMPD_table.php?GENE_SYMBOL=LPCAT4
LPC(16:0)->PC(36:1)	2.404	LPCAT1, LPCAT2, LPCAT3, LPCAT4	https://lipidmaps.org/data/proteome/LMPD_table.php?GENE_SYMBOL=LPCAT1 ; https://lipidmaps.org/data/proteome/LMPD_table.php?GENE_SYMBOL=LPCAT2 ; https://lipidmaps.org/data/proteome/LMPD_table.php?GENE_SYMBOL=LPCAT3 ; https://lipidmaps.org/data/proteome/LMPD_table.php?GENE_SYMBOL=LPCAT4
Cer(24:0)->SPB	2.4	ACER1, ACER2, ACER3, ASAH1, ASAH2, ASAH2B	https://lipidmaps.org/data/proteome/LMPD_table.php?GENE_SYMBOL=ACER1 ; https://lipidmaps.org/data/proteome/LMPD_table.php?GENE_SYMBOL=ACER2 ; https://lipidmaps.org/data/proteome/LMPD_table.php?GENE_SYMBOL=ACER3 ; https://lipidmaps.org/data/proteome/LMPD_table.php?GENE_SYMBOL=ASAH1 ; https://lipidmaps.org/data/proteome/LMPD_table.php?GENE_SYMBOL=ASAH2 ; https://lipidmaps.org/data/proteome/LMPD_tab…
DG(34:1)->TG(60:4)	2.399	DGAT2	https://lipidmaps.org/data/proteome/LMPD_table.php?GENE_SYMBOL=DGAT2
LPC(16:0)->PC(44:2)->LPC(28:0)	2.392	LPCAT1, LPCAT2, LPCAT3, LPCAT4, PLA2G2E, PLA2G2A, PLA2G2D, PLA2G2F, PLA2G1B, PLA2G4A, PLA2G4B, PLA2G4C, PLA2G4D, PLA2G4E, PLA2G4F	https://lipidmaps.org/data/proteome/LMPD_table.php?GENE_SYMBOL=LPCAT1 ; https://lipidmaps.org/data/proteome/LMPD_table.php?GENE_SYMBOL=LPCAT2 ; https://lipidmaps.org/data/proteome/LMPD_table.php?GENE_SYMBOL=LPCAT3 ; https://lipidmaps.org/data/proteome/LMPD_table.php?GENE_SYMBOL=LPCAT4 ; https://lipidmaps.org/data/proteome/LMPD_table.php?GENE_SYMBOL=PLA2G2E ; https://lipidmaps.org/data/proteome/LM…
LPC(16:0)->PC(42:4)	2.379	LPCAT1, LPCAT2, LPCAT3, LPCAT4	https://lipidmaps.org/data/proteome/LMPD_table.php?GENE_SYMBOL=LPCAT1 ; https://lipidmaps.org/data/proteome/LMPD_table.php?GENE_SYMBOL=LPCAT2 ; https://lipidmaps.org/data/proteome/LMPD_table.php?GENE_SYMBOL=LPCAT3 ; https://lipidmaps.org/data/proteome/LMPD_table.php?GENE_SYMBOL=LPCAT4
DG(34:1)->TG(52:4)	2.378	DGAT2	https://lipidmaps.org/data/proteome/LMPD_table.php?GENE_SYMBOL=DGAT2
LPC(16:0)->PC(33:2)	2.374	LPCAT1, LPCAT2, LPCAT3, LPCAT4	https://lipidmaps.org/data/proteome/LMPD_table.php?GENE_SYMBOL=LPCAT1 ; https://lipidmaps.org/data/proteome/LMPD_table.php?GENE_SYMBOL=LPCAT2 ; https://lipidmaps.org/data/proteome/LMPD_table.php?GENE_SYMBOL=LPCAT3 ; https://lipidmaps.org/data/proteome/LMPD_table.php?GENE_SYMBOL=LPCAT4
dhCer(16:0)->Cer(16:0)->SPB->Cer(24:1)	2.373	DEGS1, DEGS2, ACER1, ACER2, ACER3, ASAH1, ASAH2, ASAH2B, CERS1, CERS2, CERS3, CERS4, CERS5, CERS6, ASAH1, ASAH2, ASAH2B	https://lipidmaps.org/data/proteome/LMPD_table.php?GENE_SYMBOL=DEGS1 ; https://lipidmaps.org/data/proteome/LMPD_table.php?GENE_SYMBOL=DEGS2 ; https://lipidmaps.org/data/proteome/LMPD_table.php?GENE_SYMBOL=ACER1 ; https://lipidmaps.org/data/proteome/LMPD_table.php?GENE_SYMBOL=ACER2 ; https://lipidmaps.org/data/proteome/LMPD_table.php?GENE_SYMBOL=ACER3 ; https://lipidmaps.org/data/proteome/LMPD_tab…
SM(16:0)->Cer(16:0)->SPB->Cer(26:0)	2.368	SMPD1, SMPD4, ACER1, ACER2, ACER3, ASAH1, ASAH2, ASAH2B, CERS1, CERS2, CERS3, CERS4, CERS5, CERS6, ASAH1, ASAH2, ASAH2B	https://lipidmaps.org/data/proteome/LMPD_table.php?GENE_SYMBOL=SMPD1 ; https://lipidmaps.org/data/proteome/LMPD_table.php?GENE_SYMBOL=SMPD4 ; https://lipidmaps.org/data/proteome/LMPD_table.php?GENE_SYMBOL=ACER1 ; https://lipidmaps.org/data/proteome/LMPD_table.php?GENE_SYMBOL=ACER2 ; https://lipidmaps.org/data/proteome/LMPD_table.php?GENE_SYMBOL=ACER3 ; https://lipidmaps.org/data/proteome/LMPD_tab…
LPC(16:0)->PC(33:0)	2.361	LPCAT1, LPCAT2, LPCAT3, LPCAT4	https://lipidmaps.org/data/proteome/LMPD_table.php?GENE_SYMBOL=LPCAT1 ; https://lipidmaps.org/data/proteome/LMPD_table.php?GENE_SYMBOL=LPCAT2 ; https://lipidmaps.org/data/proteome/LMPD_table.php?GENE_SYMBOL=LPCAT3 ; https://lipidmaps.org/data/proteome/LMPD_table.php?GENE_SYMBOL=LPCAT4
LPC(16:0)->PC(40:1)	2.334	LPCAT1, LPCAT2, LPCAT3, LPCAT4	https://lipidmaps.org/data/proteome/LMPD_table.php?GENE_SYMBOL=LPCAT1 ; https://lipidmaps.org/data/proteome/LMPD_table.php?GENE_SYMBOL=LPCAT2 ; https://lipidmaps.org/data/proteome/LMPD_table.php?GENE_SYMBOL=LPCAT3 ; https://lipidmaps.org/data/proteome/LMPD_table.php?GENE_SYMBOL=LPCAT4
LPC(16:0)->PC(38:3)	2.327	LPCAT1, LPCAT2, LPCAT3, LPCAT4	https://lipidmaps.org/data/proteome/LMPD_table.php?GENE_SYMBOL=LPCAT1 ; https://lipidmaps.org/data/proteome/LMPD_table.php?GENE_SYMBOL=LPCAT2 ; https://lipidmaps.org/data/proteome/LMPD_table.php?GENE_SYMBOL=LPCAT3 ; https://lipidmaps.org/data/proteome/LMPD_table.php?GENE_SYMBOL=LPCAT4
LPC(16:0)->PC(30:0)	2.317	LPCAT1, LPCAT2, LPCAT3, LPCAT4	https://lipidmaps.org/data/proteome/LMPD_table.php?GENE_SYMBOL=LPCAT1 ; https://lipidmaps.org/data/proteome/LMPD_table.php?GENE_SYMBOL=LPCAT2 ; https://lipidmaps.org/data/proteome/LMPD_table.php?GENE_SYMBOL=LPCAT3 ; https://lipidmaps.org/data/proteome/LMPD_table.php?GENE_SYMBOL=LPCAT4
DG(34:1)->TG(56:5)	2.315	DGAT2	https://lipidmaps.org/data/proteome/LMPD_table.php?GENE_SYMBOL=DGAT2
DG(34:1)->TG(51:3)	2.301	DGAT2	https://lipidmaps.org/data/proteome/LMPD_table.php?GENE_SYMBOL=DGAT2
LPC(16:0)->PC(34:4)	2.298	LPCAT1, LPCAT2, LPCAT3, LPCAT4	https://lipidmaps.org/data/proteome/LMPD_table.php?GENE_SYMBOL=LPCAT1 ; https://lipidmaps.org/data/proteome/LMPD_table.php?GENE_SYMBOL=LPCAT2 ; https://lipidmaps.org/data/proteome/LMPD_table.php?GENE_SYMBOL=LPCAT3 ; https://lipidmaps.org/data/proteome/LMPD_table.php?GENE_SYMBOL=LPCAT4
SM(24:1)->Cer(24:1)->SPB->Cer(14:0)	2.293	SMPD1, SMPD4, ACER1, ACER2, ACER3, ASAH1, ASAH2, ASAH2B, CERS1, CERS2, CERS3, CERS4, CERS5, CERS6, ASAH1, ASAH2, ASAH2B	https://lipidmaps.org/data/proteome/LMPD_table.php?GENE_SYMBOL=SMPD1 ; https://lipidmaps.org/data/proteome/LMPD_table.php?GENE_SYMBOL=SMPD4 ; https://lipidmaps.org/data/proteome/LMPD_table.php?GENE_SYMBOL=ACER1 ; https://lipidmaps.org/data/proteome/LMPD_table.php?GENE_SYMBOL=ACER2 ; https://lipidmaps.org/data/proteome/LMPD_table.php?GENE_SYMBOL=ACER3 ; https://lipidmaps.org/data/proteome/LMPD_tab…
DG(34:1)->TG(54:7)	2.274	DGAT2	https://lipidmaps.org/data/proteome/LMPD_table.php?GENE_SYMBOL=DGAT2
LPC(16:0)->PC(34:2)	2.273	LPCAT1, LPCAT2, LPCAT3, LPCAT4	https://lipidmaps.org/data/proteome/LMPD_table.php?GENE_SYMBOL=LPCAT1 ; https://lipidmaps.org/data/proteome/LMPD_table.php?GENE_SYMBOL=LPCAT2 ; https://lipidmaps.org/data/proteome/LMPD_table.php?GENE_SYMBOL=LPCAT3 ; https://lipidmaps.org/data/proteome/LMPD_table.php?GENE_SYMBOL=LPCAT4
LPC(16:0)->PC(31:1)	2.245	LPCAT1, LPCAT2, LPCAT3, LPCAT4	https://lipidmaps.org/data/proteome/LMPD_table.php?GENE_SYMBOL=LPCAT1 ; https://lipidmaps.org/data/proteome/LMPD_table.php?GENE_SYMBOL=LPCAT2 ; https://lipidmaps.org/data/proteome/LMPD_table.php?GENE_SYMBOL=LPCAT3 ; https://lipidmaps.org/data/proteome/LMPD_table.php?GENE_SYMBOL=LPCAT4
PE(36:4)->PC(36:4)	2.242	PEMT	https://lipidmaps.org/data/proteome/LMPD_table.php?GENE_SYMBOL=PEMT
DG(34:1)->TG(50:1)	2.229	DGAT2	https://lipidmaps.org/data/proteome/LMPD_table.php?GENE_SYMBOL=DGAT2
LPC(16:0)->PC(36:3)	2.215	LPCAT1, LPCAT2, LPCAT3, LPCAT4	https://lipidmaps.org/data/proteome/LMPD_table.php?GENE_SYMBOL=LPCAT1 ; https://lipidmaps.org/data/proteome/LMPD_table.php?GENE_SYMBOL=LPCAT2 ; https://lipidmaps.org/data/proteome/LMPD_table.php?GENE_SYMBOL=LPCAT3 ; https://lipidmaps.org/data/proteome/LMPD_table.php?GENE_SYMBOL=LPCAT4
LPC(16:0)->PC(42:1)	2.212	LPCAT1, LPCAT2, LPCAT3, LPCAT4	https://lipidmaps.org/data/proteome/LMPD_table.php?GENE_SYMBOL=LPCAT1 ; https://lipidmaps.org/data/proteome/LMPD_table.php?GENE_SYMBOL=LPCAT2 ; https://lipidmaps.org/data/proteome/LMPD_table.php?GENE_SYMBOL=LPCAT3 ; https://lipidmaps.org/data/proteome/LMPD_table.php?GENE_SYMBOL=LPCAT4
DG(34:1)->TG(52:5)	2.198	DGAT2	https://lipidmaps.org/data/proteome/LMPD_table.php?GENE_SYMBOL=DGAT2
LPC(16:0)->PC(34:3)	2.192	LPCAT1, LPCAT2, LPCAT3, LPCAT4	https://lipidmaps.org/data/proteome/LMPD_table.php?GENE_SYMBOL=LPCAT1 ; https://lipidmaps.org/data/proteome/LMPD_table.php?GENE_SYMBOL=LPCAT2 ; https://lipidmaps.org/data/proteome/LMPD_table.php?GENE_SYMBOL=LPCAT3 ; https://lipidmaps.org/data/proteome/LMPD_table.php?GENE_SYMBOL=LPCAT4
LPC(16:0)->PC(32:1)	2.181	LPCAT1, LPCAT2, LPCAT3, LPCAT4	https://lipidmaps.org/data/proteome/LMPD_table.php?GENE_SYMBOL=LPCAT1 ; https://lipidmaps.org/data/proteome/LMPD_table.php?GENE_SYMBOL=LPCAT2 ; https://lipidmaps.org/data/proteome/LMPD_table.php?GENE_SYMBOL=LPCAT3 ; https://lipidmaps.org/data/proteome/LMPD_table.php?GENE_SYMBOL=LPCAT4
SM(16:0)->Cer(16:0)->SPB->Cer(25:0)	2.178	SMPD1, SMPD4, ACER1, ACER2, ACER3, ASAH1, ASAH2, ASAH2B, CERS1, CERS2, CERS3, CERS4, CERS5, CERS6, ASAH1, ASAH2, ASAH2B	https://lipidmaps.org/data/proteome/LMPD_table.php?GENE_SYMBOL=SMPD1 ; https://lipidmaps.org/data/proteome/LMPD_table.php?GENE_SYMBOL=SMPD4 ; https://lipidmaps.org/data/proteome/LMPD_table.php?GENE_SYMBOL=ACER1 ; https://lipidmaps.org/data/proteome/LMPD_table.php?GENE_SYMBOL=ACER2 ; https://lipidmaps.org/data/proteome/LMPD_table.php?GENE_SYMBOL=ACER3 ; https://lipidmaps.org/data/proteome/LMPD_tab…
SM(16:0)->Cer(16:0)->SPB->Cer(24:0)	2.176	SMPD1, SMPD4, ACER1, ACER2, ACER3, ASAH1, ASAH2, ASAH2B, CERS1, CERS2, CERS3, CERS4, CERS5, CERS6, ASAH1, ASAH2, ASAH2B	https://lipidmaps.org/data/proteome/LMPD_table.php?GENE_SYMBOL=SMPD1 ; https://lipidmaps.org/data/proteome/LMPD_table.php?GENE_SYMBOL=SMPD4 ; https://lipidmaps.org/data/proteome/LMPD_table.php?GENE_SYMBOL=ACER1 ; https://lipidmaps.org/data/proteome/LMPD_table.php?GENE_SYMBOL=ACER2 ; https://lipidmaps.org/data/proteome/LMPD_table.php?GENE_SYMBOL=ACER3 ; https://lipidmaps.org/data/proteome/LMPD_tab…
LPC(16:0)->PC(38:2)	2.171	LPCAT1, LPCAT2, LPCAT3, LPCAT4	https://lipidmaps.org/data/proteome/LMPD_table.php?GENE_SYMBOL=LPCAT1 ; https://lipidmaps.org/data/proteome/LMPD_table.php?GENE_SYMBOL=LPCAT2 ; https://lipidmaps.org/data/proteome/LMPD_table.php?GENE_SYMBOL=LPCAT3 ; https://lipidmaps.org/data/proteome/LMPD_table.php?GENE_SYMBOL=LPCAT4
LPC(16:0)->PC(42:2)	2.168	LPCAT1, LPCAT2, LPCAT3, LPCAT4	https://lipidmaps.org/data/proteome/LMPD_table.php?GENE_SYMBOL=LPCAT1 ; https://lipidmaps.org/data/proteome/LMPD_table.php?GENE_SYMBOL=LPCAT2 ; https://lipidmaps.org/data/proteome/LMPD_table.php?GENE_SYMBOL=LPCAT3 ; https://lipidmaps.org/data/proteome/LMPD_table.php?GENE_SYMBOL=LPCAT4
SM(24:0)->Cer(24:0)->SPB->Cer(14:0)	2.162	SMPD1, SMPD4, ACER1, ACER2, ACER3, ASAH1, ASAH2, ASAH2B, CERS1, CERS2, CERS3, CERS4, CERS5, CERS6, ASAH1, ASAH2, ASAH2B	https://lipidmaps.org/data/proteome/LMPD_table.php?GENE_SYMBOL=SMPD1 ; https://lipidmaps.org/data/proteome/LMPD_table.php?GENE_SYMBOL=SMPD4 ; https://lipidmaps.org/data/proteome/LMPD_table.php?GENE_SYMBOL=ACER1 ; https://lipidmaps.org/data/proteome/LMPD_table.php?GENE_SYMBOL=ACER2 ; https://lipidmaps.org/data/proteome/LMPD_table.php?GENE_SYMBOL=ACER3 ; https://lipidmaps.org/data/proteome/LMPD_tab…
LPC(16:0)->PC(34:1)	2.161	LPCAT1, LPCAT2, LPCAT3, LPCAT4	https://lipidmaps.org/data/proteome/LMPD_table.php?GENE_SYMBOL=LPCAT1 ; https://lipidmaps.org/data/proteome/LMPD_table.php?GENE_SYMBOL=LPCAT2 ; https://lipidmaps.org/data/proteome/LMPD_table.php?GENE_SYMBOL=LPCAT3 ; https://lipidmaps.org/data/proteome/LMPD_table.php?GENE_SYMBOL=LPCAT4
LPC(16:0)->PC(32:2)	2.159	LPCAT1, LPCAT2, LPCAT3, LPCAT4	https://lipidmaps.org/data/proteome/LMPD_table.php?GENE_SYMBOL=LPCAT1 ; https://lipidmaps.org/data/proteome/LMPD_table.php?GENE_SYMBOL=LPCAT2 ; https://lipidmaps.org/data/proteome/LMPD_table.php?GENE_SYMBOL=LPCAT3 ; https://lipidmaps.org/data/proteome/LMPD_table.php?GENE_SYMBOL=LPCAT4
LPC(16:0)->PC(36:2)	2.159	LPCAT1, LPCAT2, LPCAT3, LPCAT4	https://lipidmaps.org/data/proteome/LMPD_table.php?GENE_SYMBOL=LPCAT1 ; https://lipidmaps.org/data/proteome/LMPD_table.php?GENE_SYMBOL=LPCAT2 ; https://lipidmaps.org/data/proteome/LMPD_table.php?GENE_SYMBOL=LPCAT3 ; https://lipidmaps.org/data/proteome/LMPD_table.php?GENE_SYMBOL=LPCAT4
SM(16:0)->Cer(16:0)->SPB->Cer(26:1)	2.144	SMPD1, SMPD4, ACER1, ACER2, ACER3, ASAH1, ASAH2, ASAH2B, CERS1, CERS2, CERS3, CERS4, CERS5, CERS6, ASAH1, ASAH2, ASAH2B	https://lipidmaps.org/data/proteome/LMPD_table.php?GENE_SYMBOL=SMPD1 ; https://lipidmaps.org/data/proteome/LMPD_table.php?GENE_SYMBOL=SMPD4 ; https://lipidmaps.org/data/proteome/LMPD_table.php?GENE_SYMBOL=ACER1 ; https://lipidmaps.org/data/proteome/LMPD_table.php?GENE_SYMBOL=ACER2 ; https://lipidmaps.org/data/proteome/LMPD_table.php?GENE_SYMBOL=ACER3 ; https://lipidmaps.org/data/proteome/LMPD_tab…
LPC(16:0)->PC(40:3)	2.134	LPCAT1, LPCAT2, LPCAT3, LPCAT4	https://lipidmaps.org/data/proteome/LMPD_table.php?GENE_SYMBOL=LPCAT1 ; https://lipidmaps.org/data/proteome/LMPD_table.php?GENE_SYMBOL=LPCAT2 ; https://lipidmaps.org/data/proteome/LMPD_table.php?GENE_SYMBOL=LPCAT3 ; https://lipidmaps.org/data/proteome/LMPD_table.php?GENE_SYMBOL=LPCAT4
LPC(16:0)->PC(40:2)	2.121	LPCAT1, LPCAT2, LPCAT3, LPCAT4	https://lipidmaps.org/data/proteome/LMPD_table.php?GENE_SYMBOL=LPCAT1 ; https://lipidmaps.org/data/proteome/LMPD_table.php?GENE_SYMBOL=LPCAT2 ; https://lipidmaps.org/data/proteome/LMPD_table.php?GENE_SYMBOL=LPCAT3 ; https://lipidmaps.org/data/proteome/LMPD_table.php?GENE_SYMBOL=LPCAT4
LPE(20:0)->PE(40:5)	2.115	MBOAT1, MBOAT2, LPCAT3, LPCAT4	https://lipidmaps.org/data/proteome/LMPD_table.php?GENE_SYMBOL=MBOAT1 ; https://lipidmaps.org/data/proteome/LMPD_table.php?GENE_SYMBOL=MBOAT2 ; https://lipidmaps.org/data/proteome/LMPD_table.php?GENE_SYMBOL=LPCAT3 ; https://lipidmaps.org/data/proteome/LMPD_table.php?GENE_SYMBOL=LPCAT4
LPC(16:0)->PC(30:1)	2.108	LPCAT1, LPCAT2, LPCAT3, LPCAT4	https://lipidmaps.org/data/proteome/LMPD_table.php?GENE_SYMBOL=LPCAT1 ; https://lipidmaps.org/data/proteome/LMPD_table.php?GENE_SYMBOL=LPCAT2 ; https://lipidmaps.org/data/proteome/LMPD_table.php?GENE_SYMBOL=LPCAT3 ; https://lipidmaps.org/data/proteome/LMPD_table.php?GENE_SYMBOL=LPCAT4
LPC(18:1)->PC(40:7)	2.088	LPCAT1, LPCAT2, LPCAT3, LPCAT4	https://lipidmaps.org/data/proteome/LMPD_table.php?GENE_SYMBOL=LPCAT1 ; https://lipidmaps.org/data/proteome/LMPD_table.php?GENE_SYMBOL=LPCAT2 ; https://lipidmaps.org/data/proteome/LMPD_table.php?GENE_SYMBOL=LPCAT3 ; https://lipidmaps.org/data/proteome/LMPD_table.php?GENE_SYMBOL=LPCAT4
SM(16:0)->Cer(16:0)->SPB->Cer(24:1)	2.084	SMPD1, SMPD4, ACER1, ACER2, ACER3, ASAH1, ASAH2, ASAH2B, CERS1, CERS2, CERS3, CERS4, CERS5, CERS6, ASAH1, ASAH2, ASAH2B	https://lipidmaps.org/data/proteome/LMPD_table.php?GENE_SYMBOL=SMPD1 ; https://lipidmaps.org/data/proteome/LMPD_table.php?GENE_SYMBOL=SMPD4 ; https://lipidmaps.org/data/proteome/LMPD_table.php?GENE_SYMBOL=ACER1 ; https://lipidmaps.org/data/proteome/LMPD_table.php?GENE_SYMBOL=ACER2 ; https://lipidmaps.org/data/proteome/LMPD_table.php?GENE_SYMBOL=ACER3 ; https://lipidmaps.org/data/proteome/LMPD_tab…
LPC(18:1)->PC(38:7)	2.079	LPCAT1, LPCAT2, LPCAT3, LPCAT4	https://lipidmaps.org/data/proteome/LMPD_table.php?GENE_SYMBOL=LPCAT1 ; https://lipidmaps.org/data/proteome/LMPD_table.php?GENE_SYMBOL=LPCAT2 ; https://lipidmaps.org/data/proteome/LMPD_table.php?GENE_SYMBOL=LPCAT3 ; https://lipidmaps.org/data/proteome/LMPD_table.php?GENE_SYMBOL=LPCAT4
LPE(20:0)->PE(37:1)	2.068	MBOAT1, MBOAT2, LPCAT3, LPCAT4	https://lipidmaps.org/data/proteome/LMPD_table.php?GENE_SYMBOL=MBOAT1 ; https://lipidmaps.org/data/proteome/LMPD_table.php?GENE_SYMBOL=MBOAT2 ; https://lipidmaps.org/data/proteome/LMPD_table.php?GENE_SYMBOL=LPCAT3 ; https://lipidmaps.org/data/proteome/LMPD_table.php?GENE_SYMBOL=LPCAT4
PS(38:2)->PE(38:2)	2.025	PISD	https://lipidmaps.org/data/proteome/LMPD_table.php?GENE_SYMBOL=PISD
PE(36:1)->PC(36:1)	2.019	PEMT	https://lipidmaps.org/data/proteome/LMPD_table.php?GENE_SYMBOL=PEMT
SM(24:1)->Cer(24:1)->SPB->Cer(26:0)	1.972	SMPD1, SMPD4, ACER1, ACER2, ACER3, ASAH1, ASAH2, ASAH2B, CERS1, CERS2, CERS3, CERS4, CERS5, CERS6, ASAH1, ASAH2, ASAH2B	https://lipidmaps.org/data/proteome/LMPD_table.php?GENE_SYMBOL=SMPD1 ; https://lipidmaps.org/data/proteome/LMPD_table.php?GENE_SYMBOL=SMPD4 ; https://lipidmaps.org/data/proteome/LMPD_table.php?GENE_SYMBOL=ACER1 ; https://lipidmaps.org/data/proteome/LMPD_table.php?GENE_SYMBOL=ACER2 ; https://lipidmaps.org/data/proteome/LMPD_table.php?GENE_SYMBOL=ACER3 ; https://lipidmaps.org/data/proteome/LMPD_tab…
DG(34:1)->TG(48:2)	1.971	DGAT2	https://lipidmaps.org/data/proteome/LMPD_table.php?GENE_SYMBOL=DGAT2
LPE(20:0)->PE(40:4)	1.97	MBOAT1, MBOAT2, LPCAT3, LPCAT4	https://lipidmaps.org/data/proteome/LMPD_table.php?GENE_SYMBOL=MBOAT1 ; https://lipidmaps.org/data/proteome/LMPD_table.php?GENE_SYMBOL=MBOAT2 ; https://lipidmaps.org/data/proteome/LMPD_table.php?GENE_SYMBOL=LPCAT3 ; https://lipidmaps.org/data/proteome/LMPD_table.php?GENE_SYMBOL=LPCAT4
PS(38:3)->PE(38:3)->PC(38:3)	1.969	PISD, PEMT	https://lipidmaps.org/data/proteome/LMPD_table.php?GENE_SYMBOL=PISD ; https://lipidmaps.org/data/proteome/LMPD_table.php?GENE_SYMBOL=PEMT
LPE(20:0)->PE(40:6)	1.956	MBOAT1, MBOAT2, LPCAT3, LPCAT4	https://lipidmaps.org/data/proteome/LMPD_table.php?GENE_SYMBOL=MBOAT1 ; https://lipidmaps.org/data/proteome/LMPD_table.php?GENE_SYMBOL=MBOAT2 ; https://lipidmaps.org/data/proteome/LMPD_table.php?GENE_SYMBOL=LPCAT3 ; https://lipidmaps.org/data/proteome/LMPD_table.php?GENE_SYMBOL=LPCAT4
DG(34:1)->PC(34:1)	1.955	CHPT1	https://lipidmaps.org/data/proteome/LMPD_table.php?GENE_SYMBOL=CHPT1
LPC(16:0)->PC(28:0)	1.94	LPCAT1, LPCAT2, LPCAT3, LPCAT4	https://lipidmaps.org/data/proteome/LMPD_table.php?GENE_SYMBOL=LPCAT1 ; https://lipidmaps.org/data/proteome/LMPD_table.php?GENE_SYMBOL=LPCAT2 ; https://lipidmaps.org/data/proteome/LMPD_table.php?GENE_SYMBOL=LPCAT3 ; https://lipidmaps.org/data/proteome/LMPD_table.php?GENE_SYMBOL=LPCAT4
dhCer(16:0)->Cer(16:0)->SPB->Cer(22:0)	1.916	DEGS1, DEGS2, ACER1, ACER2, ACER3, ASAH1, ASAH2, ASAH2B, CERS1, CERS2, CERS3, CERS4, CERS5, CERS6, ASAH1, ASAH2, ASAH2B	https://lipidmaps.org/data/proteome/LMPD_table.php?GENE_SYMBOL=DEGS1 ; https://lipidmaps.org/data/proteome/LMPD_table.php?GENE_SYMBOL=DEGS2 ; https://lipidmaps.org/data/proteome/LMPD_table.php?GENE_SYMBOL=ACER1 ; https://lipidmaps.org/data/proteome/LMPD_table.php?GENE_SYMBOL=ACER2 ; https://lipidmaps.org/data/proteome/LMPD_table.php?GENE_SYMBOL=ACER3 ; https://lipidmaps.org/data/proteome/LMPD_tab…
LPE(20:0)->PE(38:1)->PC(38:1)	1.907	MBOAT1, MBOAT2, LPCAT3, LPCAT4, PEMT	https://lipidmaps.org/data/proteome/LMPD_table.php?GENE_SYMBOL=MBOAT1 ; https://lipidmaps.org/data/proteome/LMPD_table.php?GENE_SYMBOL=MBOAT2 ; https://lipidmaps.org/data/proteome/LMPD_table.php?GENE_SYMBOL=LPCAT3 ; https://lipidmaps.org/data/proteome/LMPD_table.php?GENE_SYMBOL=LPCAT4 ; https://lipidmaps.org/data/proteome/LMPD_table.php?GENE_SYMBOL=PEMT
PC(35:1)->LPC(17:1)	1.89	PLA2G2E, PLA2G2A, PLA2G2D, PLA2G2F, PLA2G1B, PLA2G4A, PLA2G4B, PLA2G4C, PLA2G4D, PLA2G4E, PLA2G4F	https://lipidmaps.org/data/proteome/LMPD_table.php?GENE_SYMBOL=PLA2G2E ; https://lipidmaps.org/data/proteome/LMPD_table.php?GENE_SYMBOL=PLA2G2A ; https://lipidmaps.org/data/proteome/LMPD_table.php?GENE_SYMBOL=PLA2G2D ; https://lipidmaps.org/data/proteome/LMPD_table.php?GENE_SYMBOL=PLA2G2F ; https://lipidmaps.org/data/proteome/LMPD_table.php?GENE_SYMBOL=PLA2G1B ; https://lipidmaps.org/data/proteom…
LPE(20:4)->PE(40:8)	1.89	MBOAT1, MBOAT2, LPCAT3, LPCAT4	https://lipidmaps.org/data/proteome/LMPD_table.php?GENE_SYMBOL=MBOAT1 ; https://lipidmaps.org/data/proteome/LMPD_table.php?GENE_SYMBOL=MBOAT2 ; https://lipidmaps.org/data/proteome/LMPD_table.php?GENE_SYMBOL=LPCAT3 ; https://lipidmaps.org/data/proteome/LMPD_table.php?GENE_SYMBOL=LPCAT4
DG(34:1)->TG(54:3)	1.879	DGAT2	https://lipidmaps.org/data/proteome/LMPD_table.php?GENE_SYMBOL=DGAT2
dhCer(16:0)->Cer(16:0)->SPB->Cer(18:0)	1.872	DEGS1, DEGS2, ACER1, ACER2, ACER3, ASAH1, ASAH2, ASAH2B, CERS1, CERS2, CERS3, CERS4, CERS5, CERS6, ASAH1, ASAH2, ASAH2B	https://lipidmaps.org/data/proteome/LMPD_table.php?GENE_SYMBOL=DEGS1 ; https://lipidmaps.org/data/proteome/LMPD_table.php?GENE_SYMBOL=DEGS2 ; https://lipidmaps.org/data/proteome/LMPD_table.php?GENE_SYMBOL=ACER1 ; https://lipidmaps.org/data/proteome/LMPD_table.php?GENE_SYMBOL=ACER2 ; https://lipidmaps.org/data/proteome/LMPD_table.php?GENE_SYMBOL=ACER3 ; https://lipidmaps.org/data/proteome/LMPD_tab…
LPE(20:4)->PE(40:7)	1.861	MBOAT1, MBOAT2, LPCAT3, LPCAT4	https://lipidmaps.org/data/proteome/LMPD_table.php?GENE_SYMBOL=MBOAT1 ; https://lipidmaps.org/data/proteome/LMPD_table.php?GENE_SYMBOL=MBOAT2 ; https://lipidmaps.org/data/proteome/LMPD_table.php?GENE_SYMBOL=LPCAT3 ; https://lipidmaps.org/data/proteome/LMPD_table.php?GENE_SYMBOL=LPCAT4
PE(40:1)->PC(40:1)	1.857	PEMT	https://lipidmaps.org/data/proteome/LMPD_table.php?GENE_SYMBOL=PEMT
LPC(16:0)->PC(35:1)->LPC(17:1)->PC(35:2)	1.846	LPCAT1, LPCAT2, LPCAT3, LPCAT4, PLA2G2E, PLA2G2A, PLA2G2D, PLA2G2F, PLA2G1B, PLA2G4A, PLA2G4B, PLA2G4C, PLA2G4D, PLA2G4E, PLA2G4F, LPCAT1, LPCAT2, LPCAT3, LPCAT4	https://lipidmaps.org/data/proteome/LMPD_table.php?GENE_SYMBOL=LPCAT1 ; https://lipidmaps.org/data/proteome/LMPD_table.php?GENE_SYMBOL=LPCAT2 ; https://lipidmaps.org/data/proteome/LMPD_table.php?GENE_SYMBOL=LPCAT3 ; https://lipidmaps.org/data/proteome/LMPD_table.php?GENE_SYMBOL=LPCAT4 ; https://lipidmaps.org/data/proteome/LMPD_table.php?GENE_SYMBOL=PLA2G2E ; https://lipidmaps.org/data/proteome/LM…
LPC(16:0)->PC(35:1)->LPC(17:1)->PC(37:2)	1.845	LPCAT1, LPCAT2, LPCAT3, LPCAT4, PLA2G2E, PLA2G2A, PLA2G2D, PLA2G2F, PLA2G1B, PLA2G4A, PLA2G4B, PLA2G4C, PLA2G4D, PLA2G4E, PLA2G4F, LPCAT1, LPCAT2, LPCAT3, LPCAT4	https://lipidmaps.org/data/proteome/LMPD_table.php?GENE_SYMBOL=LPCAT1 ; https://lipidmaps.org/data/proteome/LMPD_table.php?GENE_SYMBOL=LPCAT2 ; https://lipidmaps.org/data/proteome/LMPD_table.php?GENE_SYMBOL=LPCAT3 ; https://lipidmaps.org/data/proteome/LMPD_table.php?GENE_SYMBOL=LPCAT4 ; https://lipidmaps.org/data/proteome/LMPD_table.php?GENE_SYMBOL=PLA2G2E ; https://lipidmaps.org/data/proteome/LM…
DG(34:1)->TG(49:2)	1.843	DGAT2	https://lipidmaps.org/data/proteome/LMPD_table.php?GENE_SYMBOL=DGAT2
SM(24:0)->Cer(24:0)->SPB->Cer(26:0)	1.84	SMPD1, SMPD4, ACER1, ACER2, ACER3, ASAH1, ASAH2, ASAH2B, CERS1, CERS2, CERS3, CERS4, CERS5, CERS6, ASAH1, ASAH2, ASAH2B	https://lipidmaps.org/data/proteome/LMPD_table.php?GENE_SYMBOL=SMPD1 ; https://lipidmaps.org/data/proteome/LMPD_table.php?GENE_SYMBOL=SMPD4 ; https://lipidmaps.org/data/proteome/LMPD_table.php?GENE_SYMBOL=ACER1 ; https://lipidmaps.org/data/proteome/LMPD_table.php?GENE_SYMBOL=ACER2 ; https://lipidmaps.org/data/proteome/LMPD_table.php?GENE_SYMBOL=ACER3 ; https://lipidmaps.org/data/proteome/LMPD_tab…
SM(24:1)->Cer(24:1)->SPB->Cer(25:0)	1.781	SMPD1, SMPD4, ACER1, ACER2, ACER3, ASAH1, ASAH2, ASAH2B, CERS1, CERS2, CERS3, CERS4, CERS5, CERS6, ASAH1, ASAH2, ASAH2B	https://lipidmaps.org/data/proteome/LMPD_table.php?GENE_SYMBOL=SMPD1 ; https://lipidmaps.org/data/proteome/LMPD_table.php?GENE_SYMBOL=SMPD4 ; https://lipidmaps.org/data/proteome/LMPD_table.php?GENE_SYMBOL=ACER1 ; https://lipidmaps.org/data/proteome/LMPD_table.php?GENE_SYMBOL=ACER2 ; https://lipidmaps.org/data/proteome/LMPD_table.php?GENE_SYMBOL=ACER3 ; https://lipidmaps.org/data/proteome/LMPD_tab…
SM(24:1)->Cer(24:1)->SPB->Cer(24:0)	1.779	SMPD1, SMPD4, ACER1, ACER2, ACER3, ASAH1, ASAH2, ASAH2B, CERS1, CERS2, CERS3, CERS4, CERS5, CERS6, ASAH1, ASAH2, ASAH2B	https://lipidmaps.org/data/proteome/LMPD_table.php?GENE_SYMBOL=SMPD1 ; https://lipidmaps.org/data/proteome/LMPD_table.php?GENE_SYMBOL=SMPD4 ; https://lipidmaps.org/data/proteome/LMPD_table.php?GENE_SYMBOL=ACER1 ; https://lipidmaps.org/data/proteome/LMPD_table.php?GENE_SYMBOL=ACER2 ; https://lipidmaps.org/data/proteome/LMPD_table.php?GENE_SYMBOL=ACER3 ; https://lipidmaps.org/data/proteome/LMPD_tab…
DG(34:1)->TG(54:5)	1.766	DGAT2	https://lipidmaps.org/data/proteome/LMPD_table.php?GENE_SYMBOL=DGAT2
SM(24:1)->Cer(24:1)->SPB->Cer(16:0)	1.763	SMPD1, SMPD4, ACER1, ACER2, ACER3, ASAH1, ASAH2, ASAH2B, CERS1, CERS2, CERS3, CERS4, CERS5, CERS6, ASAH1, ASAH2, ASAH2B	https://lipidmaps.org/data/proteome/LMPD_table.php?GENE_SYMBOL=SMPD1 ; https://lipidmaps.org/data/proteome/LMPD_table.php?GENE_SYMBOL=SMPD4 ; https://lipidmaps.org/data/proteome/LMPD_table.php?GENE_SYMBOL=ACER1 ; https://lipidmaps.org/data/proteome/LMPD_table.php?GENE_SYMBOL=ACER2 ; https://lipidmaps.org/data/proteome/LMPD_table.php?GENE_SYMBOL=ACER3 ; https://lipidmaps.org/data/proteome/LMPD_tab…
LPE(20:0)->PE(40:3)	1.763	MBOAT1, MBOAT2, LPCAT3, LPCAT4	https://lipidmaps.org/data/proteome/LMPD_table.php?GENE_SYMBOL=MBOAT1 ; https://lipidmaps.org/data/proteome/LMPD_table.php?GENE_SYMBOL=MBOAT2 ; https://lipidmaps.org/data/proteome/LMPD_table.php?GENE_SYMBOL=LPCAT3 ; https://lipidmaps.org/data/proteome/LMPD_table.php?GENE_SYMBOL=LPCAT4
SM(24:1)->Cer(24:1)->SPB->Cer(26:1)	1.748	SMPD1, SMPD4, ACER1, ACER2, ACER3, ASAH1, ASAH2, ASAH2B, CERS1, CERS2, CERS3, CERS4, CERS5, CERS6, ASAH1, ASAH2, ASAH2B	https://lipidmaps.org/data/proteome/LMPD_table.php?GENE_SYMBOL=SMPD1 ; https://lipidmaps.org/data/proteome/LMPD_table.php?GENE_SYMBOL=SMPD4 ; https://lipidmaps.org/data/proteome/LMPD_table.php?GENE_SYMBOL=ACER1 ; https://lipidmaps.org/data/proteome/LMPD_table.php?GENE_SYMBOL=ACER2 ; https://lipidmaps.org/data/proteome/LMPD_table.php?GENE_SYMBOL=ACER3 ; https://lipidmaps.org/data/proteome/LMPD_tab…
PS(40:5)->PE(40:5)	1.71	PISD	https://lipidmaps.org/data/proteome/LMPD_table.php?GENE_SYMBOL=PISD
PC(44:2)->LPC(28:0)	1.683	PLA2G2E, PLA2G2A, PLA2G2D, PLA2G2F, PLA2G1B, PLA2G4A, PLA2G4B, PLA2G4C, PLA2G4D, PLA2G4E, PLA2G4F	https://lipidmaps.org/data/proteome/LMPD_table.php?GENE_SYMBOL=PLA2G2E ; https://lipidmaps.org/data/proteome/LMPD_table.php?GENE_SYMBOL=PLA2G2A ; https://lipidmaps.org/data/proteome/LMPD_table.php?GENE_SYMBOL=PLA2G2D ; https://lipidmaps.org/data/proteome/LMPD_table.php?GENE_SYMBOL=PLA2G2F ; https://lipidmaps.org/data/proteome/LMPD_table.php?GENE_SYMBOL=PLA2G1B ; https://lipidmaps.org/data/proteom…
dhCer(16:0)->Cer(16:0)->SPB->Cer(20:0)	1.677	DEGS1, DEGS2, ACER1, ACER2, ACER3, ASAH1, ASAH2, ASAH2B, CERS1, CERS2, CERS3, CERS4, CERS5, CERS6, ASAH1, ASAH2, ASAH2B	https://lipidmaps.org/data/proteome/LMPD_table.php?GENE_SYMBOL=DEGS1 ; https://lipidmaps.org/data/proteome/LMPD_table.php?GENE_SYMBOL=DEGS2 ; https://lipidmaps.org/data/proteome/LMPD_table.php?GENE_SYMBOL=ACER1 ; https://lipidmaps.org/data/proteome/LMPD_table.php?GENE_SYMBOL=ACER2 ; https://lipidmaps.org/data/proteome/LMPD_table.php?GENE_SYMBOL=ACER3 ; https://lipidmaps.org/data/proteome/LMPD_tab…
DG(34:1)->TG(48:1)	1.672	DGAT2	https://lipidmaps.org/data/proteome/LMPD_table.php?GENE_SYMBOL=DGAT2
DG(34:1)->TG(52:2)	1.654	DGAT2	https://lipidmaps.org/data/proteome/LMPD_table.php?GENE_SYMBOL=DGAT2
SM(24:0)->Cer(24:0)->SPB->Cer(25:0)	1.649	SMPD1, SMPD4, ACER1, ACER2, ACER3, ASAH1, ASAH2, ASAH2B, CERS1, CERS2, CERS3, CERS4, CERS5, CERS6, ASAH1, ASAH2, ASAH2B	https://lipidmaps.org/data/proteome/LMPD_table.php?GENE_SYMBOL=SMPD1 ; https://lipidmaps.org/data/proteome/LMPD_table.php?GENE_SYMBOL=SMPD4 ; https://lipidmaps.org/data/proteome/LMPD_table.php?GENE_SYMBOL=ACER1 ; https://lipidmaps.org/data/proteome/LMPD_table.php?GENE_SYMBOL=ACER2 ; https://lipidmaps.org/data/proteome/LMPD_table.php?GENE_SYMBOL=ACER3 ; https://lipidmaps.org/data/proteome/LMPD_tab…
lipid species most active reaction (TRC vs 2D)
Reactions chains	Z-score	Predicted genes	Predicted genes links
PS(40:7)->PE(40:7)	4.031	PISD	https://lipidmaps.org/data/proteome/LMPD_table.php?GENE_SYMBOL=PISD
PS(38:4)->PE(38:4)->PC(38:4)	3.992	PISD, PEMT	https://lipidmaps.org/data/proteome/LMPD_table.php?GENE_SYMBOL=PISD ; https://lipidmaps.org/data/proteome/LMPD_table.php?GENE_SYMBOL=PEMT
Cer(18:0)->SPB	3.669	ACER1, ACER2, ACER3, ASAH1, ASAH2, ASAH2B	https://lipidmaps.org/data/proteome/LMPD_table.php?GENE_SYMBOL=ACER1 ; https://lipidmaps.org/data/proteome/LMPD_table.php?GENE_SYMBOL=ACER2 ; https://lipidmaps.org/data/proteome/LMPD_table.php?GENE_SYMBOL=ACER3 ; https://lipidmaps.org/data/proteome/LMPD_table.php?GENE_SYMBOL=ASAH1 ; https://lipidmaps.org/data/proteome/LMPD_table.php?GENE_SYMBOL=ASAH2 ; https://lipidmaps.org/data/proteome/LMPD_tab…
Cer(20:0)->SPB	3.539	ACER1, ACER2, ACER3, ASAH1, ASAH2, ASAH2B	https://lipidmaps.org/data/proteome/LMPD_table.php?GENE_SYMBOL=ACER1 ; https://lipidmaps.org/data/proteome/LMPD_table.php?GENE_SYMBOL=ACER2 ; https://lipidmaps.org/data/proteome/LMPD_table.php?GENE_SYMBOL=ACER3 ; https://lipidmaps.org/data/proteome/LMPD_table.php?GENE_SYMBOL=ASAH1 ; https://lipidmaps.org/data/proteome/LMPD_table.php?GENE_SYMBOL=ASAH2 ; https://lipidmaps.org/data/proteome/LMPD_tab…
Cer(16:0)->SPB	3.516	ACER1, ACER2, ACER3, ASAH1, ASAH2, ASAH2B	https://lipidmaps.org/data/proteome/LMPD_table.php?GENE_SYMBOL=ACER1 ; https://lipidmaps.org/data/proteome/LMPD_table.php?GENE_SYMBOL=ACER2 ; https://lipidmaps.org/data/proteome/LMPD_table.php?GENE_SYMBOL=ACER3 ; https://lipidmaps.org/data/proteome/LMPD_table.php?GENE_SYMBOL=ASAH1 ; https://lipidmaps.org/data/proteome/LMPD_table.php?GENE_SYMBOL=ASAH2 ; https://lipidmaps.org/data/proteome/LMPD_tab…
PS(34:2)->PE(34:2)	3.409	PISD	https://lipidmaps.org/data/proteome/LMPD_table.php?GENE_SYMBOL=PISD
PS(34:1)->PE(34:1)	3.271	PISD	https://lipidmaps.org/data/proteome/LMPD_table.php?GENE_SYMBOL=PISD
DG(36:2)->PE(36:2)	3.212	CEPT1	https://lipidmaps.org/data/proteome/LMPD_table.php?GENE_SYMBOL=CEPT1
PS(36:1)->PE(36:1)->PC(36:1)	3.207	PISD, PEMT	https://lipidmaps.org/data/proteome/LMPD_table.php?GENE_SYMBOL=PISD ; https://lipidmaps.org/data/proteome/LMPD_table.php?GENE_SYMBOL=PEMT
PS(36:2)->PE(36:2)	3.11	PISD	https://lipidmaps.org/data/proteome/LMPD_table.php?GENE_SYMBOL=PISD
dhCer(16:0)->Cer(16:0)->SPB->Cer(14:0)	2.979	DEGS1, DEGS2, ACER1, ACER2, ACER3, ASAH1, ASAH2, ASAH2B, CERS1, CERS2, CERS3, CERS4, CERS5, CERS6, ASAH1, ASAH2, ASAH2B	https://lipidmaps.org/data/proteome/LMPD_table.php?GENE_SYMBOL=DEGS1 ; https://lipidmaps.org/data/proteome/LMPD_table.php?GENE_SYMBOL=DEGS2 ; https://lipidmaps.org/data/proteome/LMPD_table.php?GENE_SYMBOL=ACER1 ; https://lipidmaps.org/data/proteome/LMPD_table.php?GENE_SYMBOL=ACER2 ; https://lipidmaps.org/data/proteome/LMPD_table.php?GENE_SYMBOL=ACER3 ; https://lipidmaps.org/data/proteome/LMPD_tab…
PE(38:4)->PC(38:4)	2.965	PEMT	https://lipidmaps.org/data/proteome/LMPD_table.php?GENE_SYMBOL=PEMT
LPC(16:0)->PC(32:3)	2.951	LPCAT1, LPCAT2, LPCAT3, LPCAT4	https://lipidmaps.org/data/proteome/LMPD_table.php?GENE_SYMBOL=LPCAT1 ; https://lipidmaps.org/data/proteome/LMPD_table.php?GENE_SYMBOL=LPCAT2 ; https://lipidmaps.org/data/proteome/LMPD_table.php?GENE_SYMBOL=LPCAT3 ; https://lipidmaps.org/data/proteome/LMPD_table.php?GENE_SYMBOL=LPCAT4
Cer(22:0)->SPB	2.847	ACER1, ACER2, ACER3, ASAH1, ASAH2, ASAH2B	https://lipidmaps.org/data/proteome/LMPD_table.php?GENE_SYMBOL=ACER1 ; https://lipidmaps.org/data/proteome/LMPD_table.php?GENE_SYMBOL=ACER2 ; https://lipidmaps.org/data/proteome/LMPD_table.php?GENE_SYMBOL=ACER3 ; https://lipidmaps.org/data/proteome/LMPD_table.php?GENE_SYMBOL=ASAH1 ; https://lipidmaps.org/data/proteome/LMPD_table.php?GENE_SYMBOL=ASAH2 ; https://lipidmaps.org/data/proteome/LMPD_tab…
DG(34:1)->TG(54:6)	2.779	DGAT2	https://lipidmaps.org/data/proteome/LMPD_table.php?GENE_SYMBOL=DGAT2
PE(36:5)->PC(36:5)	2.771	PEMT	https://lipidmaps.org/data/proteome/LMPD_table.php?GENE_SYMBOL=PEMT
Cer(26:0)->SPB	2.715	ACER1, ACER2, ACER3, ASAH1, ASAH2, ASAH2B	https://lipidmaps.org/data/proteome/LMPD_table.php?GENE_SYMBOL=ACER1 ; https://lipidmaps.org/data/proteome/LMPD_table.php?GENE_SYMBOL=ACER2 ; https://lipidmaps.org/data/proteome/LMPD_table.php?GENE_SYMBOL=ACER3 ; https://lipidmaps.org/data/proteome/LMPD_table.php?GENE_SYMBOL=ASAH1 ; https://lipidmaps.org/data/proteome/LMPD_table.php?GENE_SYMBOL=ASAH2 ; https://lipidmaps.org/data/proteome/LMPD_tab…
SM(16:0)->Cer(16:0)->SPB->Cer(14:0)	2.69	SMPD1, SMPD4, ACER1, ACER2, ACER3, ASAH1, ASAH2, ASAH2B, CERS1, CERS2, CERS3, CERS4, CERS5, CERS6, ASAH1, ASAH2, ASAH2B	https://lipidmaps.org/data/proteome/LMPD_table.php?GENE_SYMBOL=SMPD1 ; https://lipidmaps.org/data/proteome/LMPD_table.php?GENE_SYMBOL=SMPD4 ; https://lipidmaps.org/data/proteome/LMPD_table.php?GENE_SYMBOL=ACER1 ; https://lipidmaps.org/data/proteome/LMPD_table.php?GENE_SYMBOL=ACER2 ; https://lipidmaps.org/data/proteome/LMPD_table.php?GENE_SYMBOL=ACER3 ; https://lipidmaps.org/data/proteome/LMPD_tab…
PE(16:1)->PC(16:1)	2.664	PEMT	https://lipidmaps.org/data/proteome/LMPD_table.php?GENE_SYMBOL=PEMT
Cer(24:1)->SPB	2.65	ACER1, ACER2, ACER3, ASAH1, ASAH2, ASAH2B	https://lipidmaps.org/data/proteome/LMPD_table.php?GENE_SYMBOL=ACER1 ; https://lipidmaps.org/data/proteome/LMPD_table.php?GENE_SYMBOL=ACER2 ; https://lipidmaps.org/data/proteome/LMPD_table.php?GENE_SYMBOL=ACER3 ; https://lipidmaps.org/data/proteome/LMPD_table.php?GENE_SYMBOL=ASAH1 ; https://lipidmaps.org/data/proteome/LMPD_table.php?GENE_SYMBOL=ASAH2 ; https://lipidmaps.org/data/proteome/LMPD_tab…
Cer(24:0)->SPB	2.4	ACER1, ACER2, ACER3, ASAH1, ASAH2, ASAH2B	https://lipidmaps.org/data/proteome/LMPD_table.php?GENE_SYMBOL=ACER1 ; https://lipidmaps.org/data/proteome/LMPD_table.php?GENE_SYMBOL=ACER2 ; https://lipidmaps.org/data/proteome/LMPD_table.php?GENE_SYMBOL=ACER3 ; https://lipidmaps.org/data/proteome/LMPD_table.php?GENE_SYMBOL=ASAH1 ; https://lipidmaps.org/data/proteome/LMPD_table.php?GENE_SYMBOL=ASAH2 ; https://lipidmaps.org/data/proteome/LMPD_tab…
SM(24:1)->Cer(24:1)->SPB->Cer(14:0)	2.293	SMPD1, SMPD4, ACER1, ACER2, ACER3, ASAH1, ASAH2, ASAH2B, CERS1, CERS2, CERS3, CERS4, CERS5, CERS6, ASAH1, ASAH2, ASAH2B	https://lipidmaps.org/data/proteome/LMPD_table.php?GENE_SYMBOL=SMPD1 ; https://lipidmaps.org/data/proteome/LMPD_table.php?GENE_SYMBOL=SMPD4 ; https://lipidmaps.org/data/proteome/LMPD_table.php?GENE_SYMBOL=ACER1 ; https://lipidmaps.org/data/proteome/LMPD_table.php?GENE_SYMBOL=ACER2 ; https://lipidmaps.org/data/proteome/LMPD_table.php?GENE_SYMBOL=ACER3 ; https://lipidmaps.org/data/proteome/LMPD_tab…
PE(36:4)->PC(36:4)	2.242	PEMT	https://lipidmaps.org/data/proteome/LMPD_table.php?GENE_SYMBOL=PEMT
SM(24:0)->Cer(24:0)->SPB->Cer(14:0)	2.162	SMPD1, SMPD4, ACER1, ACER2, ACER3, ASAH1, ASAH2, ASAH2B, CERS1, CERS2, CERS3, CERS4, CERS5, CERS6, ASAH1, ASAH2, ASAH2B	https://lipidmaps.org/data/proteome/LMPD_table.php?GENE_SYMBOL=SMPD1 ; https://lipidmaps.org/data/proteome/LMPD_table.php?GENE_SYMBOL=SMPD4 ; https://lipidmaps.org/data/proteome/LMPD_table.php?GENE_SYMBOL=ACER1 ; https://lipidmaps.org/data/proteome/LMPD_table.php?GENE_SYMBOL=ACER2 ; https://lipidmaps.org/data/proteome/LMPD_table.php?GENE_SYMBOL=ACER3 ; https://lipidmaps.org/data/proteome/LMPD_tab…
LPE(20:0)->PE(40:5)	2.115	MBOAT1, MBOAT2, LPCAT3, LPCAT4	https://lipidmaps.org/data/proteome/LMPD_table.php?GENE_SYMBOL=MBOAT1 ; https://lipidmaps.org/data/proteome/LMPD_table.php?GENE_SYMBOL=MBOAT2 ; https://lipidmaps.org/data/proteome/LMPD_table.php?GENE_SYMBOL=LPCAT3 ; https://lipidmaps.org/data/proteome/LMPD_table.php?GENE_SYMBOL=LPCAT4
LPC(18:1)->PC(40:7)	2.088	LPCAT1, LPCAT2, LPCAT3, LPCAT4	https://lipidmaps.org/data/proteome/LMPD_table.php?GENE_SYMBOL=LPCAT1 ; https://lipidmaps.org/data/proteome/LMPD_table.php?GENE_SYMBOL=LPCAT2 ; https://lipidmaps.org/data/proteome/LMPD_table.php?GENE_SYMBOL=LPCAT3 ; https://lipidmaps.org/data/proteome/LMPD_table.php?GENE_SYMBOL=LPCAT4
PS(38:2)->PE(38:2)	2.025	PISD	https://lipidmaps.org/data/proteome/LMPD_table.php?GENE_SYMBOL=PISD
PE(36:1)->PC(36:1)	2.019	PEMT	https://lipidmaps.org/data/proteome/LMPD_table.php?GENE_SYMBOL=PEMT
PS(38:3)->PE(38:3)->PC(38:3)	1.969	PISD, PEMT	https://lipidmaps.org/data/proteome/LMPD_table.php?GENE_SYMBOL=PISD ; https://lipidmaps.org/data/proteome/LMPD_table.php?GENE_SYMBOL=PEMT
PC(35:1)->LPC(17:1)	1.89	PLA2G2E, PLA2G2A, PLA2G2D, PLA2G2F, PLA2G1B, PLA2G4A, PLA2G4B, PLA2G4C, PLA2G4D, PLA2G4E, PLA2G4F	https://lipidmaps.org/data/proteome/LMPD_table.php?GENE_SYMBOL=PLA2G2E ; https://lipidmaps.org/data/proteome/LMPD_table.php?GENE_SYMBOL=PLA2G2A ; https://lipidmaps.org/data/proteome/LMPD_table.php?GENE_SYMBOL=PLA2G2D ; https://lipidmaps.org/data/proteome/LMPD_table.php?GENE_SYMBOL=PLA2G2F ; https://lipidmaps.org/data/proteome/LMPD_table.php?GENE_SYMBOL=PLA2G1B ; https://lipidmaps.org/data/proteom…
LPE(20:4)->PE(40:8)	1.89	MBOAT1, MBOAT2, LPCAT3, LPCAT4	https://lipidmaps.org/data/proteome/LMPD_table.php?GENE_SYMBOL=MBOAT1 ; https://lipidmaps.org/data/proteome/LMPD_table.php?GENE_SYMBOL=MBOAT2 ; https://lipidmaps.org/data/proteome/LMPD_table.php?GENE_SYMBOL=LPCAT3 ; https://lipidmaps.org/data/proteome/LMPD_table.php?GENE_SYMBOL=LPCAT4
PE(40:1)->PC(40:1)	1.857	PEMT	https://lipidmaps.org/data/proteome/LMPD_table.php?GENE_SYMBOL=PEMT
PS(40:5)->PE(40:5)	1.71	PISD	https://lipidmaps.org/data/proteome/LMPD_table.php?GENE_SYMBOL=PISD
PC(44:2)->LPC(28:0)	1.683	PLA2G2E, PLA2G2A, PLA2G2D, PLA2G2F, PLA2G1B, PLA2G4A, PLA2G4B, PLA2G4C, PLA2G4D, PLA2G4E, PLA2G4F	https://lipidmaps.org/data/proteome/LMPD_table.php?GENE_SYMBOL=PLA2G2E ; https://lipidmaps.org/data/proteome/LMPD_table.php?GENE_SYMBOL=PLA2G2A ; https://lipidmaps.org/data/proteome/LMPD_table.php?GENE_SYMBOL=PLA2G2D ; https://lipidmaps.org/data/proteome/LMPD_table.php?GENE_SYMBOL=PLA2G2F ; https://lipidmaps.org/data/proteome/LMPD_table.php?GENE_SYMBOL=PLA2G1B ; https://lipidmaps.org/data/proteom…
lipid species suppressed reaction (TRC vs 2D)
Reactions chains	Z-score	Predicted genes	Predicted genes links
SPB->Cer(24:0)->SM(24:0)	4.731	CERS1, CERS2, CERS3, CERS4, CERS5, CERS6, ASAH1, ASAH2, ASAH2B, SGMS1, SGMS2, CERT1	https://lipidmaps.org/data/proteome/LMPD_table.php?GENE_SYMBOL=CERS1 ; https://lipidmaps.org/data/proteome/LMPD_table.php?GENE_SYMBOL=CERS2 ; https://lipidmaps.org/data/proteome/LMPD_table.php?GENE_SYMBOL=CERS3 ; https://lipidmaps.org/data/proteome/LMPD_table.php?GENE_SYMBOL=CERS4 ; https://lipidmaps.org/data/proteome/LMPD_table.php?GENE_SYMBOL=CERS5 ; https://lipidmaps.org/data/proteome/LMPD_tab…
SPB->Cer(24:1)->SM(24:1)	4.634	CERS1, CERS2, CERS3, CERS4, CERS5, CERS6, ASAH1, ASAH2, ASAH2B, SGMS1, SGMS2, CERT1	https://lipidmaps.org/data/proteome/LMPD_table.php?GENE_SYMBOL=CERS1 ; https://lipidmaps.org/data/proteome/LMPD_table.php?GENE_SYMBOL=CERS2 ; https://lipidmaps.org/data/proteome/LMPD_table.php?GENE_SYMBOL=CERS3 ; https://lipidmaps.org/data/proteome/LMPD_table.php?GENE_SYMBOL=CERS4 ; https://lipidmaps.org/data/proteome/LMPD_table.php?GENE_SYMBOL=CERS5 ; https://lipidmaps.org/data/proteome/LMPD_tab…
PE(38:2)->PC(38:2)->PS(38:2)	4.578	PEMT, PTDSS1	https://lipidmaps.org/data/proteome/LMPD_table.php?GENE_SYMBOL=PEMT ; https://lipidmaps.org/data/proteome/LMPD_table.php?GENE_SYMBOL=PTDSS1
PE(40:4)->PC(40:4)	4.306	PEMT	https://lipidmaps.org/data/proteome/LMPD_table.php?GENE_SYMBOL=PEMT
PE(34:2)->PC(34:2)->PS(34:2)	4.285	PEMT, PTDSS1	https://lipidmaps.org/data/proteome/LMPD_table.php?GENE_SYMBOL=PEMT ; https://lipidmaps.org/data/proteome/LMPD_table.php?GENE_SYMBOL=PTDSS1
PE(40:7)->PC(40:7)->PS(40:7)	4.245	PEMT, PTDSS1	https://lipidmaps.org/data/proteome/LMPD_table.php?GENE_SYMBOL=PEMT ; https://lipidmaps.org/data/proteome/LMPD_table.php?GENE_SYMBOL=PTDSS1
PE(36:2)->PC(36:2)->PS(36:2)	4.107	PEMT, PTDSS1	https://lipidmaps.org/data/proteome/LMPD_table.php?GENE_SYMBOL=PEMT ; https://lipidmaps.org/data/proteome/LMPD_table.php?GENE_SYMBOL=PTDSS1
SPB->Cer(20:0)	4.069	CERS1, CERS2, CERS3, CERS4, CERS5, CERS6, ASAH1, ASAH2, ASAH2B	https://lipidmaps.org/data/proteome/LMPD_table.php?GENE_SYMBOL=CERS1 ; https://lipidmaps.org/data/proteome/LMPD_table.php?GENE_SYMBOL=CERS2 ; https://lipidmaps.org/data/proteome/LMPD_table.php?GENE_SYMBOL=CERS3 ; https://lipidmaps.org/data/proteome/LMPD_table.php?GENE_SYMBOL=CERS4 ; https://lipidmaps.org/data/proteome/LMPD_table.php?GENE_SYMBOL=CERS5 ; https://lipidmaps.org/data/proteome/LMPD_tab…
PE(37:2)->PC(37:2)	4.04	PEMT	https://lipidmaps.org/data/proteome/LMPD_table.php?GENE_SYMBOL=PEMT
Cer(24:0)->SM(24:0)	3.986	SGMS1, SGMS2, CERT1	https://lipidmaps.org/data/proteome/LMPD_table.php?GENE_SYMBOL=SGMS1 ; https://lipidmaps.org/data/proteome/LMPD_table.php?GENE_SYMBOL=SGMS2 ; https://lipidmaps.org/data/proteome/LMPD_table.php?GENE_SYMBOL=CERT1
PC(38:4)->PS(38:4)	3.932	PTDSS1	https://lipidmaps.org/data/proteome/LMPD_table.php?GENE_SYMBOL=PTDSS1
SPB->Cer(16:0)->SM(16:0)	3.911	CERS1, CERS2, CERS3, CERS4, CERS5, CERS6, ASAH1, ASAH2, ASAH2B, SGMS1, SGMS2, CERT1	https://lipidmaps.org/data/proteome/LMPD_table.php?GENE_SYMBOL=CERS1 ; https://lipidmaps.org/data/proteome/LMPD_table.php?GENE_SYMBOL=CERS2 ; https://lipidmaps.org/data/proteome/LMPD_table.php?GENE_SYMBOL=CERS3 ; https://lipidmaps.org/data/proteome/LMPD_table.php?GENE_SYMBOL=CERS4 ; https://lipidmaps.org/data/proteome/LMPD_table.php?GENE_SYMBOL=CERS5 ; https://lipidmaps.org/data/proteome/LMPD_tab…
SPB->Cer(18:0)	3.731	CERS1, CERS2, CERS3, CERS4, CERS5, CERS6, ASAH1, ASAH2, ASAH2B	https://lipidmaps.org/data/proteome/LMPD_table.php?GENE_SYMBOL=CERS1 ; https://lipidmaps.org/data/proteome/LMPD_table.php?GENE_SYMBOL=CERS2 ; https://lipidmaps.org/data/proteome/LMPD_table.php?GENE_SYMBOL=CERS3 ; https://lipidmaps.org/data/proteome/LMPD_table.php?GENE_SYMBOL=CERS4 ; https://lipidmaps.org/data/proteome/LMPD_table.php?GENE_SYMBOL=CERS5 ; https://lipidmaps.org/data/proteome/LMPD_tab…
PE(34:1)->PC(34:1)->PS(34:1)	3.716	PEMT, PTDSS1	https://lipidmaps.org/data/proteome/LMPD_table.php?GENE_SYMBOL=PEMT ; https://lipidmaps.org/data/proteome/LMPD_table.php?GENE_SYMBOL=PTDSS1
Cer(24:1)->SM(24:1)	3.69	SGMS1, SGMS2, CERT1	https://lipidmaps.org/data/proteome/LMPD_table.php?GENE_SYMBOL=SGMS1 ; https://lipidmaps.org/data/proteome/LMPD_table.php?GENE_SYMBOL=SGMS2 ; https://lipidmaps.org/data/proteome/LMPD_table.php?GENE_SYMBOL=CERT1
SPB->Cer(22:0)	3.655	CERS1, CERS2, CERS3, CERS4, CERS5, CERS6, ASAH1, ASAH2, ASAH2B	https://lipidmaps.org/data/proteome/LMPD_table.php?GENE_SYMBOL=CERS1 ; https://lipidmaps.org/data/proteome/LMPD_table.php?GENE_SYMBOL=CERS2 ; https://lipidmaps.org/data/proteome/LMPD_table.php?GENE_SYMBOL=CERS3 ; https://lipidmaps.org/data/proteome/LMPD_table.php?GENE_SYMBOL=CERS4 ; https://lipidmaps.org/data/proteome/LMPD_table.php?GENE_SYMBOL=CERS5 ; https://lipidmaps.org/data/proteome/LMPD_tab…
PE(16:0)->PC(16:0)	3.374	PEMT	https://lipidmaps.org/data/proteome/LMPD_table.php?GENE_SYMBOL=PEMT
TG(54:6)->DG(36:2)	3.364	PNPLA4, PNPLA5	https://lipidmaps.org/data/proteome/LMPD_table.php?GENE_SYMBOL=PNPLA4 ; https://lipidmaps.org/data/proteome/LMPD_table.php?GENE_SYMBOL=PNPLA5
PE(18:1)->PC(18:1)	3.231	PEMT	https://lipidmaps.org/data/proteome/LMPD_table.php?GENE_SYMBOL=PEMT
PE(38:4)->PS(38:4)	3.118	PTDSS2	https://lipidmaps.org/data/proteome/LMPD_table.php?GENE_SYMBOL=PTDSS2
PE(20:1)->PC(20:1)	3.095	PEMT	https://lipidmaps.org/data/proteome/LMPD_table.php?GENE_SYMBOL=PEMT
PE(34:1)->PC(34:1)->DG(34:1)->TG(47:1)	3.035	PEMT, DGAT2	https://lipidmaps.org/data/proteome/LMPD_table.php?GENE_SYMBOL=PEMT ; https://lipidmaps.org/data/proteome/LMPD_table.php?GENE_SYMBOL=DGAT2
PE(34:1)->PC(34:1)->LPC(18:1)->PC(40:7)->PS(40:7)	2.966	PEMT, PLA2G2E, PLA2G2A, PLA2G2D, PLA2G2F, PLA2G1B, PLA2G4A, PLA2G4B, PLA2G4C, PLA2G4D, PLA2G4E, PLA2G4F, LPCAT1, LPCAT2, LPCAT3, LPCAT4, PTDSS1	https://lipidmaps.org/data/proteome/LMPD_table.php?GENE_SYMBOL=PEMT ; https://lipidmaps.org/data/proteome/LMPD_table.php?GENE_SYMBOL=PLA2G2E ; https://lipidmaps.org/data/proteome/LMPD_table.php?GENE_SYMBOL=PLA2G2A ; https://lipidmaps.org/data/proteome/LMPD_table.php?GENE_SYMBOL=PLA2G2D ; https://lipidmaps.org/data/proteome/LMPD_table.php?GENE_SYMBOL=PLA2G2F ; https://lipidmaps.org/data/proteome/L…
PC(34:4)->LPC(16:0)	2.926	PLA2G2E, PLA2G2A, PLA2G2D, PLA2G2F, PLA2G1B, PLA2G4A, PLA2G4B, PLA2G4C, PLA2G4D, PLA2G4E, PLA2G4F	https://lipidmaps.org/data/proteome/LMPD_table.php?GENE_SYMBOL=PLA2G2E ; https://lipidmaps.org/data/proteome/LMPD_table.php?GENE_SYMBOL=PLA2G2A ; https://lipidmaps.org/data/proteome/LMPD_table.php?GENE_SYMBOL=PLA2G2D ; https://lipidmaps.org/data/proteome/LMPD_table.php?GENE_SYMBOL=PLA2G2F ; https://lipidmaps.org/data/proteome/LMPD_table.php?GENE_SYMBOL=PLA2G1B ; https://lipidmaps.org/data/proteom…
PE(34:1)->PC(34:1)->DG(34:1)->TG(56:1)	2.875	PEMT, DGAT2	https://lipidmaps.org/data/proteome/LMPD_table.php?GENE_SYMBOL=PEMT ; https://lipidmaps.org/data/proteome/LMPD_table.php?GENE_SYMBOL=DGAT2
PE(36:2)->PS(36:2)	2.864	PTDSS2	https://lipidmaps.org/data/proteome/LMPD_table.php?GENE_SYMBOL=PTDSS2
PE(40:7)->PS(40:7)	2.864	PTDSS2	https://lipidmaps.org/data/proteome/LMPD_table.php?GENE_SYMBOL=PTDSS2
PE(34:1)->PC(34:1)->DG(34:1)->TG(52:1)	2.826	PEMT, DGAT2	https://lipidmaps.org/data/proteome/LMPD_table.php?GENE_SYMBOL=PEMT ; https://lipidmaps.org/data/proteome/LMPD_table.php?GENE_SYMBOL=DGAT2
Cer(16:0)->SM(16:0)	2.799	SGMS1, SGMS2, CERT1	https://lipidmaps.org/data/proteome/LMPD_table.php?GENE_SYMBOL=SGMS1 ; https://lipidmaps.org/data/proteome/LMPD_table.php?GENE_SYMBOL=SGMS2 ; https://lipidmaps.org/data/proteome/LMPD_table.php?GENE_SYMBOL=CERT1
SPB->Cer(26:1)	2.759	CERS1, CERS2, CERS3, CERS4, CERS5, CERS6, ASAH1, ASAH2, ASAH2B	https://lipidmaps.org/data/proteome/LMPD_table.php?GENE_SYMBOL=CERS1 ; https://lipidmaps.org/data/proteome/LMPD_table.php?GENE_SYMBOL=CERS2 ; https://lipidmaps.org/data/proteome/LMPD_table.php?GENE_SYMBOL=CERS3 ; https://lipidmaps.org/data/proteome/LMPD_table.php?GENE_SYMBOL=CERS4 ; https://lipidmaps.org/data/proteome/LMPD_table.php?GENE_SYMBOL=CERS5 ; https://lipidmaps.org/data/proteome/LMPD_tab…
PE(34:1)->PC(34:1)->DG(34:1)->TG(49:1)	2.757	PEMT, DGAT2	https://lipidmaps.org/data/proteome/LMPD_table.php?GENE_SYMBOL=PEMT ; https://lipidmaps.org/data/proteome/LMPD_table.php?GENE_SYMBOL=DGAT2
PE(34:2)->PS(34:2)	2.707	PTDSS2	https://lipidmaps.org/data/proteome/LMPD_table.php?GENE_SYMBOL=PTDSS2
SPB->Cer(25:0)	2.701	CERS1, CERS2, CERS3, CERS4, CERS5, CERS6, ASAH1, ASAH2, ASAH2B	https://lipidmaps.org/data/proteome/LMPD_table.php?GENE_SYMBOL=CERS1 ; https://lipidmaps.org/data/proteome/LMPD_table.php?GENE_SYMBOL=CERS2 ; https://lipidmaps.org/data/proteome/LMPD_table.php?GENE_SYMBOL=CERS3 ; https://lipidmaps.org/data/proteome/LMPD_table.php?GENE_SYMBOL=CERS4 ; https://lipidmaps.org/data/proteome/LMPD_table.php?GENE_SYMBOL=CERS5 ; https://lipidmaps.org/data/proteome/LMPD_tab…
PE(35:2)->PC(35:2)	2.682	PEMT	https://lipidmaps.org/data/proteome/LMPD_table.php?GENE_SYMBOL=PEMT
PC(40:7)->PS(40:7)	2.667	PTDSS1	https://lipidmaps.org/data/proteome/LMPD_table.php?GENE_SYMBOL=PTDSS1
PC(36:2)->PS(36:2)	2.664	PTDSS1	https://lipidmaps.org/data/proteome/LMPD_table.php?GENE_SYMBOL=PTDSS1
PC(38:5)->PS(38:5)	2.63	PTDSS1	https://lipidmaps.org/data/proteome/LMPD_table.php?GENE_SYMBOL=PTDSS1
PE(36:1)->PS(36:1)	2.593	PTDSS2	https://lipidmaps.org/data/proteome/LMPD_table.php?GENE_SYMBOL=PTDSS2
PC(34:2)->PS(34:2)	2.554	PTDSS1	https://lipidmaps.org/data/proteome/LMPD_table.php?GENE_SYMBOL=PTDSS1
PE(34:1)->PS(34:1)	2.525	PTDSS2	https://lipidmaps.org/data/proteome/LMPD_table.php?GENE_SYMBOL=PTDSS2
PC(36:2)->DG(36:2)	2.501		No genes have yet been identifi
PC(34:1)->LPC(18:1)	2.496	PLA2G2E, PLA2G2A, PLA2G2D, PLA2G2F, PLA2G1B, PLA2G4A, PLA2G4B, PLA2G4C, PLA2G4D, PLA2G4E, PLA2G4F	https://lipidmaps.org/data/proteome/LMPD_table.php?GENE_SYMBOL=PLA2G2E ; https://lipidmaps.org/data/proteome/LMPD_table.php?GENE_SYMBOL=PLA2G2A ; https://lipidmaps.org/data/proteome/LMPD_table.php?GENE_SYMBOL=PLA2G2D ; https://lipidmaps.org/data/proteome/LMPD_table.php?GENE_SYMBOL=PLA2G2F ; https://lipidmaps.org/data/proteome/LMPD_table.php?GENE_SYMBOL=PLA2G1B ; https://lipidmaps.org/data/proteom…
PC(36:1)->PS(36:1)	2.496	PTDSS1	https://lipidmaps.org/data/proteome/LMPD_table.php?GENE_SYMBOL=PTDSS1
PE(34:3)->PC(34:3)	2.412	PEMT	https://lipidmaps.org/data/proteome/LMPD_table.php?GENE_SYMBOL=PEMT
PC(34:1)->PS(34:1)	2.397	PTDSS1	https://lipidmaps.org/data/proteome/LMPD_table.php?GENE_SYMBOL=PTDSS1
SPB->Cer(26:0)	2.371	CERS1, CERS2, CERS3, CERS4, CERS5, CERS6, ASAH1, ASAH2, ASAH2B	https://lipidmaps.org/data/proteome/LMPD_table.php?GENE_SYMBOL=CERS1 ; https://lipidmaps.org/data/proteome/LMPD_table.php?GENE_SYMBOL=CERS2 ; https://lipidmaps.org/data/proteome/LMPD_table.php?GENE_SYMBOL=CERS3 ; https://lipidmaps.org/data/proteome/LMPD_table.php?GENE_SYMBOL=CERS4 ; https://lipidmaps.org/data/proteome/LMPD_table.php?GENE_SYMBOL=CERS5 ; https://lipidmaps.org/data/proteome/LMPD_tab…
PE(36:2)->PC(36:2)->DG(36:2)->TG(46:2)	2.353	PEMT, DGAT2	https://lipidmaps.org/data/proteome/LMPD_table.php?GENE_SYMBOL=PEMT ; https://lipidmaps.org/data/proteome/LMPD_table.php?GENE_SYMBOL=DGAT2
PE(38:2)->PS(38:2)	2.172	PTDSS2	https://lipidmaps.org/data/proteome/LMPD_table.php?GENE_SYMBOL=PTDSS2
TG(50:1)->DG(34:1)->TG(47:1)	2.138	PNPLA4, PNPLA5, DGAT2	https://lipidmaps.org/data/proteome/LMPD_table.php?GENE_SYMBOL=PNPLA4 ; https://lipidmaps.org/data/proteome/LMPD_table.php?GENE_SYMBOL=PNPLA5 ; https://lipidmaps.org/data/proteome/LMPD_table.php?GENE_SYMBOL=DGAT2
PE(40:3)->PC(40:3)	2.087	PEMT	https://lipidmaps.org/data/proteome/LMPD_table.php?GENE_SYMBOL=PEMT
PE(34:1)->PC(34:1)->DG(34:1)->TG(46:1)	2.036	PEMT, DGAT2	https://lipidmaps.org/data/proteome/LMPD_table.php?GENE_SYMBOL=PEMT ; https://lipidmaps.org/data/proteome/LMPD_table.php?GENE_SYMBOL=DGAT2
TG(50:1)->DG(34:1)->TG(56:1)	1.942	PNPLA4, PNPLA5, DGAT2	https://lipidmaps.org/data/proteome/LMPD_table.php?GENE_SYMBOL=PNPLA4 ; https://lipidmaps.org/data/proteome/LMPD_table.php?GENE_SYMBOL=PNPLA5 ; https://lipidmaps.org/data/proteome/LMPD_table.php?GENE_SYMBOL=DGAT2
PE(36:4)->LPE(20:4)	1.94	PLA2G4C	https://lipidmaps.org/data/proteome/LMPD_table.php?GENE_SYMBOL=PLA2G4C
PC(38:2)->PS(38:2)	1.922	PTDSS1	https://lipidmaps.org/data/proteome/LMPD_table.php?GENE_SYMBOL=PTDSS1
PE(34:1)->PC(34:1)->DG(34:1)->TG(52:2)	1.896	PEMT, DGAT2	https://lipidmaps.org/data/proteome/LMPD_table.php?GENE_SYMBOL=PEMT ; https://lipidmaps.org/data/proteome/LMPD_table.php?GENE_SYMBOL=DGAT2
PE(34:1)->PC(34:1)->LPC(18:1)->PC(38:7)	1.891	PEMT, PLA2G2E, PLA2G2A, PLA2G2D, PLA2G2F, PLA2G1B, PLA2G4A, PLA2G4B, PLA2G4C, PLA2G4D, PLA2G4E, PLA2G4F, LPCAT1, LPCAT2, LPCAT3, LPCAT4	https://lipidmaps.org/data/proteome/LMPD_table.php?GENE_SYMBOL=PEMT ; https://lipidmaps.org/data/proteome/LMPD_table.php?GENE_SYMBOL=PLA2G2E ; https://lipidmaps.org/data/proteome/LMPD_table.php?GENE_SYMBOL=PLA2G2A ; https://lipidmaps.org/data/proteome/LMPD_table.php?GENE_SYMBOL=PLA2G2D ; https://lipidmaps.org/data/proteome/LMPD_table.php?GENE_SYMBOL=PLA2G2F ; https://lipidmaps.org/data/proteome/L…
PE(34:1)->PC(34:1)->DG(34:1)->TG(48:1)	1.886	PEMT, DGAT2	https://lipidmaps.org/data/proteome/LMPD_table.php?GENE_SYMBOL=PEMT ; https://lipidmaps.org/data/proteome/LMPD_table.php?GENE_SYMBOL=DGAT2
TG(50:1)->DG(34:1)->TG(52:1)	1.882	PNPLA4, PNPLA5, DGAT2	https://lipidmaps.org/data/proteome/LMPD_table.php?GENE_SYMBOL=PNPLA4 ; https://lipidmaps.org/data/proteome/LMPD_table.php?GENE_SYMBOL=PNPLA5 ; https://lipidmaps.org/data/proteome/LMPD_table.php?GENE_SYMBOL=DGAT2
PE(34:1)->PC(34:1)->DG(34:1)->TG(54:5)	1.831	PEMT, DGAT2	https://lipidmaps.org/data/proteome/LMPD_table.php?GENE_SYMBOL=PEMT ; https://lipidmaps.org/data/proteome/LMPD_table.php?GENE_SYMBOL=DGAT2
SPB->Cer(14:0)	1.814	CERS1, CERS2, CERS3, CERS4, CERS5, CERS6, ASAH1, ASAH2, ASAH2B	https://lipidmaps.org/data/proteome/LMPD_table.php?GENE_SYMBOL=CERS1 ; https://lipidmaps.org/data/proteome/LMPD_table.php?GENE_SYMBOL=CERS2 ; https://lipidmaps.org/data/proteome/LMPD_table.php?GENE_SYMBOL=CERS3 ; https://lipidmaps.org/data/proteome/LMPD_table.php?GENE_SYMBOL=CERS4 ; https://lipidmaps.org/data/proteome/LMPD_table.php?GENE_SYMBOL=CERS5 ; https://lipidmaps.org/data/proteome/LMPD_tab…
TG(50:1)->DG(34:1)->TG(49:1)	1.797	PNPLA4, PNPLA5, DGAT2	https://lipidmaps.org/data/proteome/LMPD_table.php?GENE_SYMBOL=PNPLA4 ; https://lipidmaps.org/data/proteome/LMPD_table.php?GENE_SYMBOL=PNPLA5 ; https://lipidmaps.org/data/proteome/LMPD_table.php?GENE_SYMBOL=DGAT2
PE(34:1)->PC(34:1)->DG(34:1)->TG(49:2)	1.787	PEMT, DGAT2	https://lipidmaps.org/data/proteome/LMPD_table.php?GENE_SYMBOL=PEMT ; https://lipidmaps.org/data/proteome/LMPD_table.php?GENE_SYMBOL=DGAT2
PE(36:2)->PC(36:2)->DG(36:2)->TG(56:8)	1.78	PEMT, DGAT2	https://lipidmaps.org/data/proteome/LMPD_table.php?GENE_SYMBOL=PEMT ; https://lipidmaps.org/data/proteome/LMPD_table.php?GENE_SYMBOL=DGAT2
PC(38:3)->PS(38:3)	1.777	PTDSS1	https://lipidmaps.org/data/proteome/LMPD_table.php?GENE_SYMBOL=PTDSS1
PE(34:1)->PC(34:1)->DG(34:1)->TG(54:3)	1.766	PEMT, DGAT2	https://lipidmaps.org/data/proteome/LMPD_table.php?GENE_SYMBOL=PEMT ; https://lipidmaps.org/data/proteome/LMPD_table.php?GENE_SYMBOL=DGAT2
PE(40:6)->LPE(22:6)	1.742	PLA2G4C	https://lipidmaps.org/data/proteome/LMPD_table.php?GENE_SYMBOL=PLA2G4C
PE(38:3)->PS(38:3)	1.722	PTDSS2	https://lipidmaps.org/data/proteome/LMPD_table.php?GENE_SYMBOL=PTDSS2
PE(34:1)->PC(34:1)->DG(34:1)->TG(48:2)	1.713	PEMT, DGAT2	https://lipidmaps.org/data/proteome/LMPD_table.php?GENE_SYMBOL=PEMT ; https://lipidmaps.org/data/proteome/LMPD_table.php?GENE_SYMBOL=DGAT2
PC(34:1)->DG(34:1)->TG(47:1)	1.696	DGAT2	https://lipidmaps.org/data/proteome/LMPD_table.php?GENE_SYMBOL=DGAT2
PE(36:1)->LPE(20:0)	1.683	PLA2G4C	https://lipidmaps.org/data/proteome/LMPD_table.php?GENE_SYMBOL=PLA2G4C
PE(36:2)->PC(36:2)->DG(36:2)->TG(58:8)	1.681	PEMT, DGAT2	https://lipidmaps.org/data/proteome/LMPD_table.php?GENE_SYMBOL=PEMT ; https://lipidmaps.org/data/proteome/LMPD_table.php?GENE_SYMBOL=DGAT2
lipid species most suppressed reaction (TRC vs 2D)
Reactions chains	Z-score	Predicted genes	Predicted genes links
PE(38:2)->PC(38:2)->PS(38:2)	4.578	PEMT, PTDSS1	https://lipidmaps.org/data/proteome/LMPD_table.php?GENE_SYMBOL=PEMT ; https://lipidmaps.org/data/proteome/LMPD_table.php?GENE_SYMBOL=PTDSS1
PE(40:4)->PC(40:4)	4.306	PEMT	https://lipidmaps.org/data/proteome/LMPD_table.php?GENE_SYMBOL=PEMT
PE(34:2)->PC(34:2)->PS(34:2)	4.285	PEMT, PTDSS1	https://lipidmaps.org/data/proteome/LMPD_table.php?GENE_SYMBOL=PEMT ; https://lipidmaps.org/data/proteome/LMPD_table.php?GENE_SYMBOL=PTDSS1
PE(40:7)->PC(40:7)->PS(40:7)	4.245	PEMT, PTDSS1	https://lipidmaps.org/data/proteome/LMPD_table.php?GENE_SYMBOL=PEMT ; https://lipidmaps.org/data/proteome/LMPD_table.php?GENE_SYMBOL=PTDSS1
PE(36:2)->PC(36:2)->PS(36:2)	4.107	PEMT, PTDSS1	https://lipidmaps.org/data/proteome/LMPD_table.php?GENE_SYMBOL=PEMT ; https://lipidmaps.org/data/proteome/LMPD_table.php?GENE_SYMBOL=PTDSS1
SPB->Cer(20:0)	4.069	CERS1, CERS2, CERS3, CERS4, CERS5, CERS6, ASAH1, ASAH2, ASAH2B	https://lipidmaps.org/data/proteome/LMPD_table.php?GENE_SYMBOL=CERS1 ; https://lipidmaps.org/data/proteome/LMPD_table.php?GENE_SYMBOL=CERS2 ; https://lipidmaps.org/data/proteome/LMPD_table.php?GENE_SYMBOL=CERS3 ; https://lipidmaps.org/data/proteome/LMPD_table.php?GENE_SYMBOL=CERS4 ; https://lipidmaps.org/data/proteome/LMPD_table.php?GENE_SYMBOL=CERS5 ; https://lipidmaps.org/data/proteome/LMPD_tab…
PE(37:2)->PC(37:2)	4.04	PEMT	https://lipidmaps.org/data/proteome/LMPD_table.php?GENE_SYMBOL=PEMT
Cer(24:0)->SM(24:0)	3.986	SGMS1, SGMS2, CERT1	https://lipidmaps.org/data/proteome/LMPD_table.php?GENE_SYMBOL=SGMS1 ; https://lipidmaps.org/data/proteome/LMPD_table.php?GENE_SYMBOL=SGMS2 ; https://lipidmaps.org/data/proteome/LMPD_table.php?GENE_SYMBOL=CERT1
PC(38:4)->PS(38:4)	3.932	PTDSS1	https://lipidmaps.org/data/proteome/LMPD_table.php?GENE_SYMBOL=PTDSS1
Cer(24:1)->SM(24:1)	3.69	SGMS1, SGMS2, CERT1	https://lipidmaps.org/data/proteome/LMPD_table.php?GENE_SYMBOL=SGMS1 ; https://lipidmaps.org/data/proteome/LMPD_table.php?GENE_SYMBOL=SGMS2 ; https://lipidmaps.org/data/proteome/LMPD_table.php?GENE_SYMBOL=CERT1
PE(16:0)->PC(16:0)	3.374	PEMT	https://lipidmaps.org/data/proteome/LMPD_table.php?GENE_SYMBOL=PEMT
TG(54:6)->DG(36:2)	3.364	PNPLA4, PNPLA5	https://lipidmaps.org/data/proteome/LMPD_table.php?GENE_SYMBOL=PNPLA4 ; https://lipidmaps.org/data/proteome/LMPD_table.php?GENE_SYMBOL=PNPLA5
PE(18:1)->PC(18:1)	3.231	PEMT	https://lipidmaps.org/data/proteome/LMPD_table.php?GENE_SYMBOL=PEMT
PE(38:4)->PS(38:4)	3.118	PTDSS2	https://lipidmaps.org/data/proteome/LMPD_table.php?GENE_SYMBOL=PTDSS2
PE(20:1)->PC(20:1)	3.095	PEMT	https://lipidmaps.org/data/proteome/LMPD_table.php?GENE_SYMBOL=PEMT
PC(34:4)->LPC(16:0)	2.926	PLA2G2E, PLA2G2A, PLA2G2D, PLA2G2F, PLA2G1B, PLA2G4A, PLA2G4B, PLA2G4C, PLA2G4D, PLA2G4E, PLA2G4F	https://lipidmaps.org/data/proteome/LMPD_table.php?GENE_SYMBOL=PLA2G2E ; https://lipidmaps.org/data/proteome/LMPD_table.php?GENE_SYMBOL=PLA2G2A ; https://lipidmaps.org/data/proteome/LMPD_table.php?GENE_SYMBOL=PLA2G2D ; https://lipidmaps.org/data/proteome/LMPD_table.php?GENE_SYMBOL=PLA2G2F ; https://lipidmaps.org/data/proteome/LMPD_table.php?GENE_SYMBOL=PLA2G1B ; https://lipidmaps.org/data/proteom…
Cer(16:0)->SM(16:0)	2.799	SGMS1, SGMS2, CERT1	https://lipidmaps.org/data/proteome/LMPD_table.php?GENE_SYMBOL=SGMS1 ; https://lipidmaps.org/data/proteome/LMPD_table.php?GENE_SYMBOL=SGMS2 ; https://lipidmaps.org/data/proteome/LMPD_table.php?GENE_SYMBOL=CERT1
PE(35:2)->PC(35:2)	2.682	PEMT	https://lipidmaps.org/data/proteome/LMPD_table.php?GENE_SYMBOL=PEMT
PC(40:7)->PS(40:7)	2.667	PTDSS1	https://lipidmaps.org/data/proteome/LMPD_table.php?GENE_SYMBOL=PTDSS1
PC(36:2)->PS(36:2)	2.664	PTDSS1	https://lipidmaps.org/data/proteome/LMPD_table.php?GENE_SYMBOL=PTDSS1
PC(38:5)->PS(38:5)	2.63	PTDSS1	https://lipidmaps.org/data/proteome/LMPD_table.php?GENE_SYMBOL=PTDSS1
PE(36:1)->PS(36:1)	2.593	PTDSS2	https://lipidmaps.org/data/proteome/LMPD_table.php?GENE_SYMBOL=PTDSS2
PC(34:2)->PS(34:2)	2.554	PTDSS1	https://lipidmaps.org/data/proteome/LMPD_table.php?GENE_SYMBOL=PTDSS1
PC(34:1)->LPC(18:1)	2.496	PLA2G2E, PLA2G2A, PLA2G2D, PLA2G2F, PLA2G1B, PLA2G4A, PLA2G4B, PLA2G4C, PLA2G4D, PLA2G4E, PLA2G4F	https://lipidmaps.org/data/proteome/LMPD_table.php?GENE_SYMBOL=PLA2G2E ; https://lipidmaps.org/data/proteome/LMPD_table.php?GENE_SYMBOL=PLA2G2A ; https://lipidmaps.org/data/proteome/LMPD_table.php?GENE_SYMBOL=PLA2G2D ; https://lipidmaps.org/data/proteome/LMPD_table.php?GENE_SYMBOL=PLA2G2F ; https://lipidmaps.org/data/proteome/LMPD_table.php?GENE_SYMBOL=PLA2G1B ; https://lipidmaps.org/data/proteom…
PC(36:1)->PS(36:1)	2.496	PTDSS1	https://lipidmaps.org/data/proteome/LMPD_table.php?GENE_SYMBOL=PTDSS1
PE(34:3)->PC(34:3)	2.412	PEMT	https://lipidmaps.org/data/proteome/LMPD_table.php?GENE_SYMBOL=PEMT
TG(50:1)->DG(34:1)->TG(47:1)	2.138	PNPLA4, PNPLA5, DGAT2	https://lipidmaps.org/data/proteome/LMPD_table.php?GENE_SYMBOL=PNPLA4 ; https://lipidmaps.org/data/proteome/LMPD_table.php?GENE_SYMBOL=PNPLA5 ; https://lipidmaps.org/data/proteome/LMPD_table.php?GENE_SYMBOL=DGAT2
PE(40:3)->PC(40:3)	2.087	PEMT	https://lipidmaps.org/data/proteome/LMPD_table.php?GENE_SYMBOL=PEMT
PE(36:4)->LPE(20:4)	1.94	PLA2G4C	https://lipidmaps.org/data/proteome/LMPD_table.php?GENE_SYMBOL=PLA2G4C
PC(38:2)->PS(38:2)	1.922	PTDSS1	https://lipidmaps.org/data/proteome/LMPD_table.php?GENE_SYMBOL=PTDSS1
PE(34:1)->PC(34:1)->LPC(18:1)->PC(38:7)	1.891	PEMT, PLA2G2E, PLA2G2A, PLA2G2D, PLA2G2F, PLA2G1B, PLA2G4A, PLA2G4B, PLA2G4C, PLA2G4D, PLA2G4E, PLA2G4F, LPCAT1, LPCAT2, LPCAT3, LPCAT4	https://lipidmaps.org/data/proteome/LMPD_table.php?GENE_SYMBOL=PEMT ; https://lipidmaps.org/data/proteome/LMPD_table.php?GENE_SYMBOL=PLA2G2E ; https://lipidmaps.org/data/proteome/LMPD_table.php?GENE_SYMBOL=PLA2G2A ; https://lipidmaps.org/data/proteome/LMPD_table.php?GENE_SYMBOL=PLA2G2D ; https://lipidmaps.org/data/proteome/LMPD_table.php?GENE_SYMBOL=PLA2G2F ; https://lipidmaps.org/data/proteome/L…
PC(38:3)->PS(38:3)	1.777	PTDSS1	https://lipidmaps.org/data/proteome/LMPD_table.php?GENE_SYMBOL=PTDSS1
PE(40:6)->LPE(22:6)	1.742	PLA2G4C	https://lipidmaps.org/data/proteome/LMPD_table.php?GENE_SYMBOL=PLA2G4C
PE(38:3)->PS(38:3)	1.722	PTDSS2	https://lipidmaps.org/data/proteome/LMPD_table.php?GENE_SYMBOL=PTDSS2
fa active reaction (TRC vs 2D)
Reactions chains	Z-score	Predicted genes	Predicted genes links
FA(18:1)->FA(20:1)->FA(22:1)->FA(24:1)	5.965	ELOVL3, ELOVL3, ELOVL3	https://lipidmaps.org/data/proteome/LMPD_table.php?GENE_SYMBOL=ELOVL3 ; https://lipidmaps.org/data/proteome/LMPD_table.php?GENE_SYMBOL=ELOVL3 ; https://lipidmaps.org/data/proteome/LMPD_table.php?GENE_SYMBOL=ELOVL3
FA(20:1)->FA(22:1)->FA(24:1)	5.697	ELOVL3, ELOVL3	https://lipidmaps.org/data/proteome/LMPD_table.php?GENE_SYMBOL=ELOVL3 ; https://lipidmaps.org/data/proteome/LMPD_table.php?GENE_SYMBOL=ELOVL3
FA(22:1)->FA(24:1)	3.98	ELOVL3	https://lipidmaps.org/data/proteome/LMPD_table.php?GENE_SYMBOL=ELOVL3
FA(18:0)->FA(20:0)->FA(22:0)->FA(24:0)	3.77	ELOVL1, ELOVL7, ELOVL3, ELOVL1, ELOVL7, ELOVL3, ELOVL1, ELOVL7, ELOVL3	https://lipidmaps.org/data/proteome/LMPD_table.php?GENE_SYMBOL=ELOVL1 ; https://lipidmaps.org/data/proteome/LMPD_table.php?GENE_SYMBOL=ELOVL7 ; https://lipidmaps.org/data/proteome/LMPD_table.php?GENE_SYMBOL=ELOVL3 ; https://lipidmaps.org/data/proteome/LMPD_table.php?GENE_SYMBOL=ELOVL1 ; https://lipidmaps.org/data/proteome/LMPD_table.php?GENE_SYMBOL=ELOVL7 ; https://lipidmaps.org/data/proteome/LMP…
FA(16:0)->FA(18:0)->FA(20:0)->FA(22:0)->FA(24:0)->FA(26:0)->FA(28:0)	3.516	ELOVL6, ELOVL1, ELOVL7, ELOVL3, ELOVL1, ELOVL7, ELOVL3, ELOVL1, ELOVL7, ELOVL3, ELOVL1, ELOVL3, ELOVL4	https://lipidmaps.org/data/proteome/LMPD_table.php?GENE_SYMBOL=ELOVL6 ; https://lipidmaps.org/data/proteome/LMPD_table.php?GENE_SYMBOL=ELOVL1 ; https://lipidmaps.org/data/proteome/LMPD_table.php?GENE_SYMBOL=ELOVL7 ; https://lipidmaps.org/data/proteome/LMPD_table.php?GENE_SYMBOL=ELOVL3 ; https://lipidmaps.org/data/proteome/LMPD_table.php?GENE_SYMBOL=ELOVL1 ; https://lipidmaps.org/data/proteome/LMP…
FA(18:2)->FA(18:3)->FA(18:4)	2.815	FADS2, FADS2	https://lipidmaps.org/data/proteome/LMPD_table.php?GENE_SYMBOL=FADS2 ; https://lipidmaps.org/data/proteome/LMPD_table.php?GENE_SYMBOL=FADS2
FA(22:5)->FA(24:5)	2.737	ELOVL2	https://lipidmaps.org/data/proteome/LMPD_table.php?GENE_SYMBOL=ELOVL2
FA(20:4)->FA(22:4)->FA(24:4)->FA(24:5)->FA(24:6)	2.716	ELOVL5, ELOVL2, ELOVL2, FADS2, FADS2	https://lipidmaps.org/data/proteome/LMPD_table.php?GENE_SYMBOL=ELOVL5 ; https://lipidmaps.org/data/proteome/LMPD_table.php?GENE_SYMBOL=ELOVL2 ; https://lipidmaps.org/data/proteome/LMPD_table.php?GENE_SYMBOL=ELOVL2 ; https://lipidmaps.org/data/proteome/LMPD_table.php?GENE_SYMBOL=FADS2 ; https://lipidmaps.org/data/proteome/LMPD_table.php?GENE_SYMBOL=FADS2
FA(20:2)->FA(20:3)	2.474	FADS1	https://lipidmaps.org/data/proteome/LMPD_table.php?GENE_SYMBOL=FADS1
FA(16:1)->FA(16:2)	2.47	FADS2	https://lipidmaps.org/data/proteome/LMPD_table.php?GENE_SYMBOL=FADS2
FA(24:4)->FA(24:5)	2.434	FADS2	https://lipidmaps.org/data/proteome/LMPD_table.php?GENE_SYMBOL=FADS2
FA(20:0)->FA(22:0)->FA(24:0)	2.164	ELOVL1, ELOVL7, ELOVL3, ELOVL1, ELOVL7, ELOVL3	https://lipidmaps.org/data/proteome/LMPD_table.php?GENE_SYMBOL=ELOVL1 ; https://lipidmaps.org/data/proteome/LMPD_table.php?GENE_SYMBOL=ELOVL7 ; https://lipidmaps.org/data/proteome/LMPD_table.php?GENE_SYMBOL=ELOVL3 ; https://lipidmaps.org/data/proteome/LMPD_table.php?GENE_SYMBOL=ELOVL1 ; https://lipidmaps.org/data/proteome/LMPD_table.php?GENE_SYMBOL=ELOVL7 ; https://lipidmaps.org/data/proteome/LMP…
FA(26:0)->FA(28:0)	1.888	ELOVL4	https://lipidmaps.org/data/proteome/LMPD_table.php?GENE_SYMBOL=ELOVL4
FA(22:4)->FA(24:4)->FA(24:5)->FA(24:6)	1.864	ELOVL2, FADS2, FADS2	https://lipidmaps.org/data/proteome/LMPD_table.php?GENE_SYMBOL=ELOVL2 ; https://lipidmaps.org/data/proteome/LMPD_table.php?GENE_SYMBOL=FADS2 ; https://lipidmaps.org/data/proteome/LMPD_table.php?GENE_SYMBOL=FADS2
FA(20:5)->FA(22:5)->FA(24:5)->FA(24:6)	1.725	ELOVL5, ELOVL2, ELOVL2, FADS2	https://lipidmaps.org/data/proteome/LMPD_table.php?GENE_SYMBOL=ELOVL5 ; https://lipidmaps.org/data/proteome/LMPD_table.php?GENE_SYMBOL=ELOVL2 ; https://lipidmaps.org/data/proteome/LMPD_table.php?GENE_SYMBOL=ELOVL2 ; https://lipidmaps.org/data/proteome/LMPD_table.php?GENE_SYMBOL=FADS2
FA(18:3)->FA(18:4)	1.675	FADS2	https://lipidmaps.org/data/proteome/LMPD_table.php?GENE_SYMBOL=FADS2
fa most active reaction (TRC vs 2D)
Reactions chains	Z-score	Predicted genes	Predicted genes links
FA(18:1)->FA(20:1)->FA(22:1)->FA(24:1)	5.965	ELOVL3, ELOVL3, ELOVL3	https://lipidmaps.org/data/proteome/LMPD_table.php?GENE_SYMBOL=ELOVL3 ; https://lipidmaps.org/data/proteome/LMPD_table.php?GENE_SYMBOL=ELOVL3 ; https://lipidmaps.org/data/proteome/LMPD_table.php?GENE_SYMBOL=ELOVL3
FA(20:1)->FA(22:1)->FA(24:1)	5.697	ELOVL3, ELOVL3	https://lipidmaps.org/data/proteome/LMPD_table.php?GENE_SYMBOL=ELOVL3 ; https://lipidmaps.org/data/proteome/LMPD_table.php?GENE_SYMBOL=ELOVL3
FA(22:1)->FA(24:1)	3.98	ELOVL3	https://lipidmaps.org/data/proteome/LMPD_table.php?GENE_SYMBOL=ELOVL3
FA(18:0)->FA(20:0)->FA(22:0)->FA(24:0)	3.77	ELOVL1, ELOVL7, ELOVL3, ELOVL1, ELOVL7, ELOVL3, ELOVL1, ELOVL7, ELOVL3	https://lipidmaps.org/data/proteome/LMPD_table.php?GENE_SYMBOL=ELOVL1 ; https://lipidmaps.org/data/proteome/LMPD_table.php?GENE_SYMBOL=ELOVL7 ; https://lipidmaps.org/data/proteome/LMPD_table.php?GENE_SYMBOL=ELOVL3 ; https://lipidmaps.org/data/proteome/LMPD_table.php?GENE_SYMBOL=ELOVL1 ; https://lipidmaps.org/data/proteome/LMPD_table.php?GENE_SYMBOL=ELOVL7 ; https://lipidmaps.org/data/proteome/LMP…
FA(16:0)->FA(18:0)->FA(20:0)->FA(22:0)->FA(24:0)->FA(26:0)->FA(28:0)	3.516	ELOVL6, ELOVL1, ELOVL7, ELOVL3, ELOVL1, ELOVL7, ELOVL3, ELOVL1, ELOVL7, ELOVL3, ELOVL1, ELOVL3, ELOVL4	https://lipidmaps.org/data/proteome/LMPD_table.php?GENE_SYMBOL=ELOVL6 ; https://lipidmaps.org/data/proteome/LMPD_table.php?GENE_SYMBOL=ELOVL1 ; https://lipidmaps.org/data/proteome/LMPD_table.php?GENE_SYMBOL=ELOVL7 ; https://lipidmaps.org/data/proteome/LMPD_table.php?GENE_SYMBOL=ELOVL3 ; https://lipidmaps.org/data/proteome/LMPD_table.php?GENE_SYMBOL=ELOVL1 ; https://lipidmaps.org/data/proteome/LMP…
FA(18:2)->FA(18:3)->FA(18:4)	2.815	FADS2, FADS2	https://lipidmaps.org/data/proteome/LMPD_table.php?GENE_SYMBOL=FADS2 ; https://lipidmaps.org/data/proteome/LMPD_table.php?GENE_SYMBOL=FADS2
FA(22:5)->FA(24:5)	2.737	ELOVL2	https://lipidmaps.org/data/proteome/LMPD_table.php?GENE_SYMBOL=ELOVL2
FA(20:4)->FA(22:4)->FA(24:4)->FA(24:5)->FA(24:6)	2.716	ELOVL5, ELOVL2, ELOVL2, FADS2, FADS2	https://lipidmaps.org/data/proteome/LMPD_table.php?GENE_SYMBOL=ELOVL5 ; https://lipidmaps.org/data/proteome/LMPD_table.php?GENE_SYMBOL=ELOVL2 ; https://lipidmaps.org/data/proteome/LMPD_table.php?GENE_SYMBOL=ELOVL2 ; https://lipidmaps.org/data/proteome/LMPD_table.php?GENE_SYMBOL=FADS2 ; https://lipidmaps.org/data/proteome/LMPD_table.php?GENE_SYMBOL=FADS2
FA(20:2)->FA(20:3)	2.474	FADS1	https://lipidmaps.org/data/proteome/LMPD_table.php?GENE_SYMBOL=FADS1
FA(16:1)->FA(16:2)	2.47	FADS2	https://lipidmaps.org/data/proteome/LMPD_table.php?GENE_SYMBOL=FADS2
FA(24:4)->FA(24:5)	2.434	FADS2	https://lipidmaps.org/data/proteome/LMPD_table.php?GENE_SYMBOL=FADS2
FA(20:0)->FA(22:0)->FA(24:0)	2.164	ELOVL1, ELOVL7, ELOVL3, ELOVL1, ELOVL7, ELOVL3	https://lipidmaps.org/data/proteome/LMPD_table.php?GENE_SYMBOL=ELOVL1 ; https://lipidmaps.org/data/proteome/LMPD_table.php?GENE_SYMBOL=ELOVL7 ; https://lipidmaps.org/data/proteome/LMPD_table.php?GENE_SYMBOL=ELOVL3 ; https://lipidmaps.org/data/proteome/LMPD_table.php?GENE_SYMBOL=ELOVL1 ; https://lipidmaps.org/data/proteome/LMPD_table.php?GENE_SYMBOL=ELOVL7 ; https://lipidmaps.org/data/proteome/LMP…
FA(26:0)->FA(28:0)	1.888	ELOVL4	https://lipidmaps.org/data/proteome/LMPD_table.php?GENE_SYMBOL=ELOVL4
FA(22:4)->FA(24:4)->FA(24:5)->FA(24:6)	1.864	ELOVL2, FADS2, FADS2	https://lipidmaps.org/data/proteome/LMPD_table.php?GENE_SYMBOL=ELOVL2 ; https://lipidmaps.org/data/proteome/LMPD_table.php?GENE_SYMBOL=FADS2 ; https://lipidmaps.org/data/proteome/LMPD_table.php?GENE_SYMBOL=FADS2
FA(20:5)->FA(22:5)->FA(24:5)->FA(24:6)	1.725	ELOVL5, ELOVL2, ELOVL2, FADS2	https://lipidmaps.org/data/proteome/LMPD_table.php?GENE_SYMBOL=ELOVL5 ; https://lipidmaps.org/data/proteome/LMPD_table.php?GENE_SYMBOL=ELOVL2 ; https://lipidmaps.org/data/proteome/LMPD_table.php?GENE_SYMBOL=ELOVL2 ; https://lipidmaps.org/data/proteome/LMPD_table.php?GENE_SYMBOL=FADS2
FA(18:3)->FA(18:4)	1.675	FADS2	https://lipidmaps.org/data/proteome/LMPD_table.php?GENE_SYMBOL=FADS2
fa suppressed reaction (TRC vs 2D)
Reactions chains	Z-score	Predicted genes	Predicted genes links
FA(24:0)->FA(26:0)	3.319	ELOVL1, ELOVL3	https://lipidmaps.org/data/proteome/LMPD_table.php?GENE_SYMBOL=ELOVL1 ; https://lipidmaps.org/data/proteome/LMPD_table.php?GENE_SYMBOL=ELOVL3
FA(18:0)->FA(18:1)	2.18	SCD1	https://lipidmaps.org/data/proteome/LMPD_table.php?GENE_SYMBOL=SCD1
FA(24:5)->FA(24:6)	2.112	FADS2	https://lipidmaps.org/data/proteome/LMPD_table.php?GENE_SYMBOL=FADS2
FA(18:3)->FA(20:3)->FA(20:4)->FA(20:5)	2.018	ELOVL5, ELOVL7, FADS1, FADS1	https://lipidmaps.org/data/proteome/LMPD_table.php?GENE_SYMBOL=ELOVL5 ; https://lipidmaps.org/data/proteome/LMPD_table.php?GENE_SYMBOL=ELOVL7 ; https://lipidmaps.org/data/proteome/LMPD_table.php?GENE_SYMBOL=FADS1 ; https://lipidmaps.org/data/proteome/LMPD_table.php?GENE_SYMBOL=FADS1
FA(18:4)->FA(20:4)->FA(20:5)	1.695	ELOVL5, FADS1	https://lipidmaps.org/data/proteome/LMPD_table.php?GENE_SYMBOL=ELOVL5 ; https://lipidmaps.org/data/proteome/LMPD_table.php?GENE_SYMBOL=FADS1
FA(18:2)->FA(20:2)	1.662	ELOVL5	https://lipidmaps.org/data/proteome/LMPD_table.php?GENE_SYMBOL=ELOVL5
fa most suppressed reaction (TRC vs 2D)
Reactions chains	Z-score	Predicted genes	Predicted genes links
FA(24:0)->FA(26:0)	3.319	ELOVL1, ELOVL3	https://lipidmaps.org/data/proteome/LMPD_table.php?GENE_SYMBOL=ELOVL1 ; https://lipidmaps.org/data/proteome/LMPD_table.php?GENE_SYMBOL=ELOVL3
FA(18:0)->FA(18:1)	2.18	SCD1	https://lipidmaps.org/data/proteome/LMPD_table.php?GENE_SYMBOL=SCD1
FA(24:5)->FA(24:6)	2.112	FADS2	https://lipidmaps.org/data/proteome/LMPD_table.php?GENE_SYMBOL=FADS2
FA(18:3)->FA(20:3)->FA(20:4)->FA(20:5)	2.018	ELOVL5, ELOVL7, FADS1, FADS1	https://lipidmaps.org/data/proteome/LMPD_table.php?GENE_SYMBOL=ELOVL5 ; https://lipidmaps.org/data/proteome/LMPD_table.php?GENE_SYMBOL=ELOVL7 ; https://lipidmaps.org/data/proteome/LMPD_table.php?GENE_SYMBOL=FADS1 ; https://lipidmaps.org/data/proteome/LMPD_table.php?GENE_SYMBOL=FADS1
FA(18:4)->FA(20:4)->FA(20:5)	1.695	ELOVL5, FADS1	https://lipidmaps.org/data/proteome/LMPD_table.php?GENE_SYMBOL=ELOVL5 ; https://lipidmaps.org/data/proteome/LMPD_table.php?GENE_SYMBOL=FADS1
FA(18:2)->FA(20:2)	1.662	ELOVL5	https://lipidmaps.org/data/proteome/LMPD_table.php?GENE_SYMBOL=ELOVL5
