# Supplementary material for: Transcriptome and Lipidomic Analysis Suggests Lipid Metabolism Reprogramming and Upregulating SPHK1 Promotes Stemness in Pancreatic Ductal Adenocarcinoma Stem-like Cells
Source: Metabolites. 2023 Nov 4;13(11):1132. doi: 10.3390/metabo13111132 (PMC10673379; doi:10.3390/metabo13111132)
Supplement: Supplementary file 1 [file metabolites-13-01132-s001.zip › Table S9 KEGG analysis of differential expressed LMRGs between tumor and normal tissue.txt]

ID	Description	GeneRatio	BgRatio	pvalue	p.adjust	qvalue	geneID	Count
hsa00590	Arachidonic acid metabolism	18/184	61/8586	2.32E-16	3.72E-14	3.07E-14	PLAAT2/PLA2G4F/PLA2G10/ALOXE3/CYP4F3/CYP2C9/PLA2G3/CYP2C19/PLA2G4C/PTGES/CYP4F2/PLAAT3/HPGD/CYP2B6/PLA2G12A/PRXL2B/CYP2J2/PLA2G4A	18
hsa00140	Steroid hormone biosynthesis	18/184	62/8586	3.20E-16	3.72E-14	3.07E-14	CYP3A4/UGT1A1/AKR1C4/UGT1A8/UGT1A10/CYP3A5/HSD11B2/UGT2B7/DHRS11/AKR1C1/HSD17B6/CYP7A1/UGT1A9/SULT1E1/SRD5A3/HSD17B11/SULT2B1/HSD17B12	18
hsa04975	Fat digestion and absorption	15/184	43/8586	4.67E-15	3.61E-13	2.98E-13	MOGAT3/FABP1/CD36/MOGAT2/PLA2G10/FABP2/APOA4/ABCG8/APOB/NPC1L1/PLA2G3/ABCG5/APOA1/PLA2G12A/DGAT1	15
hsa00564	Glycerophospholipid metabolism	20/184	99/8586	1.46E-14	8.46E-13	6.99E-13	PLAAT2/PHOSPHO1/PLA2G4F/PLA2G10/CDS1/GPCPD1/PLD4/LPCAT4/MBOAT2/PLA2G3/PLA2G4C/LCLAT1/SELENOI/PLAAT3/PLA2G12A/PLA2G4A/PNPLA6/DGKB/PCYT2/GPD2	20
hsa04979	Cholesterol metabolism	15/184	51/8586	8.47E-14	3.93E-12	3.24E-12	APOC3/LIPA/CD36/CETP/APOA4/ABCG8/APOB/APOE/APOA2/ABCG5/APOA1/CYP27A1/APOC1/CYP7A1/LDLR	15
hsa03320	PPAR signaling pathway	17/184	75/8586	2.03E-13	7.84E-12	6.47E-12	APOC3/FABP1/CD36/FABP6/FABP2/SLC27A2/PCK1/PLIN2/APOA2/APOA1/CYP27A1/HMGCS2/EHHADH/CYP7A1/NR1H3/ACSL3/SCD5	17
hsa00591	Linoleic acid metabolism	12/184	30/8586	4.05E-13	1.34E-11	1.11E-11	PLAAT2/CYP3A4/PLA2G4F/PLA2G10/CYP2C9/PLA2G3/CYP2C19/PLA2G4C/PLAAT3/PLA2G12A/CYP2J2/PLA2G4A	12
hsa00830	Retinol metabolism	15/184	68/8586	8.58E-12	2.49E-10	2.05E-10	CYP3A4/UGT1A1/SDR16C5/CYP2W1/CYP2C9/UGT1A8/UGT1A10/CYP2S1/CYP3A5/UGT2B7/CYP2B6/ADH6/HSD17B6/UGT1A9/DGAT1	15
hsa00565	Ether lipid metabolism	13/184	50/8586	2.34E-11	6.02E-10	4.97E-10	PLAAT2/PLA2G4F/PLA2G10/UGT8/PLD4/LPCAT4/PLA2G3/PLA2G4C/SELENOI/PLAAT3/PLA2G12A/PLA2G4A/PLA2G7	13
hsa00982	Drug metabolism - cytochrome P450	14/184	72/8586	2.65E-10	6.15E-09	5.08E-09	CYP3A4/UGT1A1/CYP2C9/UGT1A8/UGT1A10/ALDH3B2/ALDH3B1/CYP2C19/CYP3A5/UGT2B7/CYP2B6/ADH6/FMO5/UGT1A9	14
hsa00980	Metabolism of xenobiotics by cytochrome P450	14/184	78/8586	8.11E-10	1.71E-08	1.41E-08	CYP3A4/UGT1A1/CYP2C9/UGT1A8/UGT1A10/ALDH3B2/ALDH3B1/CYP2S1/CYP3A5/UGT2B7/CYP2B6/ADH6/AKR1C1/UGT1A9	14
hsa00600	Sphingolipid metabolism	12/184	54/8586	1.03E-09	1.98E-08	1.64E-08	PSAPL1/UGT8/GM2A/NEU4/ACER2/SMPD3/PSAP/CERS6/ASAH1/SGPP2/DEGS2/SGPP1	12
hsa00592	alpha-Linolenic acid metabolism	8/184	26/8586	4.29E-08	7.66E-07	6.33E-07	PLAAT2/PLA2G4F/PLA2G10/PLA2G3/PLA2G4C/PLAAT3/PLA2G12A/PLA2G4A	8
hsa04976	Bile secretion	11/184	89/8586	2.77E-06	4.49E-05	3.71E-05	CYP3A4/UGT1A1/ABCG8/UGT1A8/UGT1A10/ABCG5/UGT2B7/SLC2A1/CYP7A1/UGT1A9/LDLR	11
hsa01212	Fatty acid metabolism	9/184	57/8586	2.91E-06	4.49E-05	3.71E-05	ELOVL6/HACD3/EHHADH/PPT1/ACACA/ACSL3/ELOVL5/SCD5/HSD17B12	9
hsa00561	Glycerolipid metabolism	9/184	63/8586	6.84E-06	9.92E-05	8.20E-05	MOGAT3/MOGAT2/AKR1B10/MBOAT2/LCLAT1/AKR1B15/MGLL/DGKB/DGAT1	9
hsa00040	Pentose and glucuronate interconversions	7/184	36/8586	9.14E-06	0.000124708	0.00010298	UGT1A1/AKR1B10/UGT1A8/UGT1A10/AKR1B15/UGT2B7/UGT1A9	7
hsa05204	Chemical carcinogenesis - DNA adducts	9/184	70/8586	1.65E-05	0.000213077	0.000175953	CYP3A4/UGT1A1/CYP2C9/UGT1A8/UGT1A10/CYP2C19/CYP3A5/UGT2B7/UGT1A9	9
hsa00062	Fatty acid elongation	5/184	27/8586	0.000235545	0.002602206	0.002148827	ELOVL6/HACD3/PPT1/ELOVL5/HSD17B12	5
hsa00650	Butanoate metabolism	5/184	27/8586	0.000235545	0.002602206	0.002148827	ACSM3/ACSM5/HMGCS2/EHHADH/AACS	5
hsa01040	Biosynthesis of unsaturated fatty acids	5/184	27/8586	0.000235545	0.002602206	0.002148827	ELOVL6/HACD3/ELOVL5/SCD5/HSD17B12	5
hsa00983	Drug metabolism - other enzymes	8/184	80/8586	0.000296708	0.003128923	0.002583775	CYP3A4/UGT1A1/UGT1A8/UGT1A10/UGT2B7/UGT1A9/CES2/NME1	8
hsa00053	Ascorbate and aldarate metabolism	5/184	30/8586	0.000394685	0.003981172	0.003287538	UGT1A1/UGT1A8/UGT1A10/UGT2B7/UGT1A9	5
hsa04071	Sphingolipid signaling pathway	9/184	121/8586	0.001126336	0.010887915	0.008990928	PLCB2/SPTSSB/ACER2/S1PR4/CERS6/ASAH1/SGPP2/DEGS2/SGPP1	9
hsa00860	Porphyrin metabolism	5/184	43/8586	0.002129176	0.019758753	0.016316212	UGT1A1/UGT1A8/UGT1A10/UGT2B7/UGT1A9	5
hsa05417	Lipid and atherosclerosis	12/184	215/8586	0.002221647	0.019823925	0.016370029	CD36/NCF1/PLCB2/APOA4/NCF4/CYP2C9/APOB/APOA1/CYP2B6/CYP2J2/NFKBIA/LDLR	12
hsa02010	ABC transporters	5/184	45/8586	0.002610862	0.022434072	0.018525414	ABCA12/ABCA13/ABCG8/ABCG5/ABCD2	5
hsa04920	Adipocytokine signaling pathway	6/184	69/8586	0.003496982	0.028974991	0.023926717	CD36/ADIPOR1/PCK1/SLC2A1/NFKBIA/ACSL3	6
hsa04913	Ovarian steroidogenesis	5/184	51/8586	0.00452771	0.035797295	0.02956038	PLA2G4F/PLA2G4C/CYP2J2/PLA2G4A/LDLR	5
hsa00562	Inositol phosphate metabolism	6/184	73/8586	0.004628961	0.035797295	0.02956038	PIP4K2A/PLCB2/PLCD3/FIG4/PLCH1/INPP5E	6
hsa00120	Primary bile acid biosynthesis	3/184	17/8586	0.005276282	0.039487013	0.032607243	AKR1C4/CYP27A1/CYP7A1	3
